# Supplementary material for: Phylogenetic relationships of the woodlouse flies (Diptera: Rhinophorinae) and the cluster flies (Diptera: Polleniidae)
Source: PLoS One. 2023 Sep 19;18(9):e0285855. doi: 10.1371/journal.pone.0285855 (PMC10508628; doi:10.1371/journal.pone.0285855)
Supplement: S1 Table — (XLSX) [file pone.0285855.s001.xlsx]

## Sheet: Foglio1
Family	subfamily	Species	Code	Locality	CAD	MCS
Calliphoridae	Ameniinae	Amenia sp.		Australia	OQ159110	OQ159228
Calliphoridae	Rhinophorinae	Aporeomyia elaphocera	SG254	Malaysia, Sabah (Borneo), Penampang Distr., Crocker Range, Gunung Emas,5°49'42''N 116°20'00''E, 1700m	OQ159111	OQ159229
Calliphoridae	Bengaliinae	Auchmeromyia sp.	SG253	Namibia, Khomas, Daan Viljoen Game Reserve, 1668m, S22°32,250'E16°56,719'	OQ159112	OQ159230
Calliphoridae	Rhinophorinae	Axinia zentae/naumanni	SG299	Australia, ACT: Namadgi Nat. Park, Nursery Swamp Track, -35.6575, 148.9577; 1049m	OQ159114
Calliphoridae	Rhinophorinae	Axinia zentae/naumanni	SG296	Australia, ACT: Namadgi Nat. Park, Bendora rd., 35.3943,148.8278; 1099m	OQ159115
Calliphoridae	Rhinophorinae	Axinia cornuta	SG294	Australia, ACT: Namadgi Nat. Park, Bendora rd., 35.3943,148.8278; 1099m	OQ159116
Calliphoridae	Rhinophorinae	Axinia sp.	T807		OQ159113	OQ159231
Calliphoridae	Rhinophorinae	Axinia sp.	SG293	Australia: TAS: Strathblane; Far South Wilderness Lodge Malaise trap dense vegetation 12m. 43.342°S, 146.993°E;	OQ159117
Calliphoridae	Rhinophorinae	Baniassa pennata	T989			OQ159289
Calliphoridae	Bengaliinae	Bengalia sp.			OQ159118	OQ159232
Calliphoridae	Rhinophorinae	Bezzimyia sp.	T705		OQ159119	OQ159233
Calliphoridae	Rhinophorinae	Bezzimyia sp.	YYMT2013:015	Ecuador:Napo Prov. Yanayacu Biol. Station, Malaise trap	OQ159120	OQ159234
Calliphoridae	Rhinophorinae	Bezzimyia sp.	YYMT2013:016	Ecuador:Napo Prov. Yanayacu Biol. Station, Malaise trap	OQ159121
Calliphoridae	Rhinophorinae	Bixina winkleri	AUT031	Australia, Queensland	OQ159123
Calliphoridae	Rhinophorinae	Bixinia solitaria	SG298	Australia: NSW: Kioloa: ANU Kioloa Campus. Malaise trap grass pasture nr firepit; 11m 35.5446°S, 150.3806°E	OQ159122
Tachinidae	Exorsitinae	Blondelia eufitchiae				OQ159235
Tachinidae	Phasiinae	Bogosia sp.	SG133	Ghana, Western Region, Nini Sushien NP, Ankasa Game Reserve, 5.284°N 2.648°W, 80m	OQ159124	OQ159236
Sarcophagidae	Paramacronychiinae	Brachicoma sp.	T480		OQ159143
Calliphoridae	Calliphorinae	Calliphora vicina			OQ159125
Tachinidae	Dexiinae	Campylocheta semiothisae			OQ159126	OQ159237
Tachinidae	Phasiinae	Catharosia nebulosa				OQ159238
Oestridae		Cephenemyia jellisoni			OQ159127	OQ159239
Tachinidae	Exorsitinae	Ceracia dentata			OQ159128	OQ159240
Calliphoridae	Chrysomyinae	Chrysomyinae gen.sp.	SG195	Ecuador, Azuay, Parque Nacional Cajas, 3130-4200m, 2°46'59''S 79°13'22''W	OQ159193	OQ159285
Calliphoridae	Chrysomyinae	Chrysomyinae gen.sp.	SG194	Ecuador, Azuay, Parque Nacional Cajas, 3130-4200m, 2°46'59''S 79°13'22''W		OQ159284
Oestridae	Cuterebrinae	Cuterebra austeni			OQ159129	OQ159241
Tachinidae	Phasiinae	Cylindromyia binotata			OQ159130	OQ159242
Tachinidae	Dexiinae	Dinera sp.	SG113	South Africa, KwalaZulu-Natal, Royal Natal NP, Gudu Bush, 28.683°S 28.93°E, 1675m	OQ159131
Tachinidae	Tachininae	Epalpus signifer			OQ159132	OQ159243
Tachinidae	Dexiinae	Epigrimyia illinoensis			OQ159133	OQ159244
Calliphoridae	Ameniinae	Eurychaeta muscaria	SG152	Italy, Veneto, Verona, Rifugio Graziani, Piana dell'Altissimo, 45°47'51''N 10°53'38''E, 1600-1800m	OQ159134
Tachinidae	Dexiinae	Euthera tentatrix			OQ159135	OQ159245
Tachinidae	Phasiinae	Gymnosoma fuliginosum				OQ159246
Sarcophagidae	Sarcophaginae	Helicobia rapax			OQ159136
Tachinidae	Exorsitinae	Hyphantrophaga virilis			OQ159137	OQ159247
Tachinidae	Exorsitinae	Kuwanimyia atra	SG121	Zambia, Northern Prov., 8.5km Nw Kakumbi, South Luangwa NP, 13.062°S 31.745°E, 535m	OQ159138	OQ159248
Tachinidae	Exorsitinae	Lespesia aletiae			OQ159139	OQ159249
Calliphoridae	Luciliinae	Lucilia sericata			OQ159140	OQ159250
Calliphoridae	Luciliinae	Lucilia sp.			OQ159141	OQ159251
Tachinidae		Macquartia dispar	SG2	IT, Lazio, Monti della Tolfa, Rio Fiume 42°03'36'' N 11°56'50'' E. 75m s.l.m.	OQ159142	OQ159252
Calliphoridae	Rhinophorinae	Macrotarsina longimana	SG199	Croatia, Molunat, rocky seashore, 10m, 42°27'5''N 18°25'41''E	OQ159144
Calliphoridae	Rhinophorinae	Malayia sp.	Malay020	Sabah (Borneo) Penampang dist., Crocker Range, Kipandi butterfly park, Malaysia	OQ159145
Calliphoridae	Rhinophorinae	Marshallicona sp.	Pape002	Ecuador, Mindo-Bellavista, Bellavista Cloud Forest Reserve. 0°3'28.57''S 78°40'0.02''W.	OQ159146	OQ159253
Polleniidae		Melanodexia glabricula	SG269	USA, California, San Louis Obispo Co., Los Padres N.F., Cerro Alto, 279m,34.43°N 120.75°W		OQ159254
Polleniidae		Melanodexia grandis	SG271	USA, California, San Louis Obispo Co., Los Padres N.F., Cerro Alto, 279m,34.43°N 120.75°W	OQ159147	OQ159255
Polleniidae		Melanodexia tristina	SG270	USA, California, San Louis Obispo Co., Los Padres N.F., Cerro Alto, 279m,34.43°N 120.75°W	OQ159148	OQ159256
Polleniidae		Melanodexia tristis	SG272	USA, California, San Louis Obispo Co., West Cuesta Ridge, 35.34°N 120.64°W, 627m	OQ159149	OQ159257
Calliphoridae	Melanomyinae	Melanomyia abdominalis			OQ159150	OQ159258
Calliphoridae	Melanomyinae	Melanomyinae gen.sp.	SG97	Bhutan, Thimphu, 3km NNE Dochula, 27.518°N 89.755°E, 2360m	OQ159167	OQ159268
Calliphoridae	Rhinophorinae	Melanophora roralis			OQ159151	OQ159259
Calliphoridae	Rhinophorinae	Melanophora roralis			OQ159153
Calliphoridae	Rhinophorinae	Melanophora roralis	PC2014.006	Sardinia, Nuoro Province, San Teodoro	OQ159154	OQ159261
Calliphoridae	Rhinophorinae	Melanophora roralis	T528			OQ159260
Calliphoridae	Rhinophorinae	Melanophora roralis	SG177	Italy, Lazio, Latina, Monte Circeo, Cima Nord (Quarto Freddo), 41°14'24''N 13°2'34''E, 390m	OQ159152
Calliphoridae	Rhinophorinae	Melanophora roralis	T891		OQ159155
Mesembrinellidae		Mesembrinella sp.			OQ159156
Mesembrinellidae		Mesembrinella sp.		Ecuador, Zamora, El Tambo, Estaciòn Cientifica "San Francisco".3°58'17''S 79°04'44''W. 1820-2000 m	OQ159157	OQ159264
Mesembrinellidae		Mesembrinella sp.	JDB2015			OQ159262
Mesembrinellidae		Mesembrinella sp.		Ecuador, Zamora, El Tambo, Estaciòn Cientifica "San Francisco".3°58'17''S 79°04'44''W. 1820-2000 m		OQ159263
Polleniidae		Morinia doronici	SG258	Denmark, Nez UB46, Pinseskoven	OQ159158	OQ159265
Polleniidae		Morinia sp.			OQ159159	OQ159266
Muscidae		Musca domestica			OQ159160	OQ159267
Calliphoridae	Rhinophorinae	Oplisa nr. tergestina	SG163	Italy, Veneto, Verona, Monti Lessini, San Giorgio, 45°40'5''N 11°3'52''E, 1600-1900m	OQ159161
Calliphoridae	Rhinophorinae	Oplisa tergestina	T890		OQ159166	OQ159269
Calliphoridae	Rhinophorinae	Oplisa tergestina	SG47	IT, Lazio, Monti della Tolfa, Rio Fiume 42°03'36'' N 11°56'50'' E. 75m s.l.m.	OQ159162
Calliphoridae	Rhinophorinae	Oplisa tergestina	SG51	IT, Lazio, Monti della Tolfa, Rio Fiume 42°03'36'' N 11°56'50'' E. 75m s.l.m.	OQ159163
Calliphoridae	Rhinophorinae	Oplisa tergestina	SG48	IT, Lazio, Monti della Tolfa, Rio Fiume 42°03'36'' N 11°56'50'' E. 75m s.l.m.	OQ159164
Calliphoridae	Rhinophorinae	Oplisa tergestina	PC2014.001	Foreste Casentinesi, Mt. Penno, Italy	OQ159165
Calliphoridae	Rhinophorinae	Oxytachina sp.	IZK12	South Africa, Western Cape	OQ159109
Calliphoridae	Rhinophorinae	Oxytachina sp.	T968		OQ159179	OQ159276
Calliphoridae	Rhinophorinae	Oxytachina sp.	T635		OQ159195	OQ159288
Calliphoridae	Rhinophorinae	Oxytachina sp.	OH18-10-12.001	South Africa, Western Cape, Gamkaskloof (Die Hel), 33°21.808'S 21°37.650'E, 336m	OQ159201	OQ159292
Calliphoridae	Rhinophorinae	Oxytachina sp.	OH 22-10-12.004	South Africa, Western Cape, West Coast National Park, Duinepos, 33°11.660'S 18°08.305'E, ca. 10m	OQ159202	OQ159293
Tachinidae	Tachininae	Panzeria ampelus			OQ159168	OQ159270
Sarcophagidae	Paramacronychiinae	Paramacronychiinae sp.	SG146	Italy, Veneto, Verona, Monte, Monte Pastello, loc. Stramonte, 45°34'17''N 10°50'00''E, 500m	OQ159169
Calliphoridae	Rhinophorinae	Paykullia sp.	SG72	IT, Lazio, Zagarolo, 41°51'58''N 12°48'12''E, 198m s.l.m.	OQ159173
Calliphoridae	Rhinophorinae	Paykullia nr. nubilipennis	SG170	Lazio, Monte Terminillo (RI), Campoforogna, 1700m, 42°27'4''N 12°59'13''E	OQ159172
Calliphoridae	Rhinophorinae	Paykullia maculata	T756		OQ159170	OQ159271
Calliphoridae	Rhinophorinae	Paykullia nr. nubilipennis	SG7	IT, Lazio, Monti della Tolfa, Rio Fiume 42°03'36'' N 11°56'50'' E. 75m s.l.m.	OQ159171	OQ159272
Tachinidae	Phasiinae	Phasia aurulans				OQ159273
Calliphoridae	Phumosiinae	Phumosia bitincta	SG109	Madagascar, Toamasina, 18.9km E Moramanga, Mitsinjo Com. Res., 990m, 18.937°S 48.410°E	OQ159176
Calliphoridae	Phumosiinae	Phumosia bitincta	SG128	Madagascar, Toamasina, 18.9km E Moramanga, Mitsinjo Com. Res., 980m, 18.936°S 48.411°E	OQ159177
Calliphoridae	Phumosiinae	Phumosia bitincta	SG131	Madagascar, Toamasina, 28.6km NE Moramanga 1020m, 18.770°S 48.430°E	OQ159178
Calliphoridae	Phumosiinae	Phumosia chukanella			OQ159174
Calliphoridae	Phumosiinae	Phumosia sp.			OQ159175	OQ159274
Calliphoridae	Phumosiinae	Phumosia sp.	SG127	South Africa, KwalaZulu-Natal, Ndumo Game Res., W Nyamiti pan, 26.9° 32.264°E, 95m		OQ159275
Calliphoridae	Rhinophorinae	Phyto melanocephala	SG140	Italy, Lazio, Marcellina, Monte Gennaro, Prato favale 42°02'08''N 12°49'40''E, 781m	OQ159181
Calliphoridae	Rhinophorinae	Phyto melanocephala	SG6	IT, Lazio, Monti della Tolfa, Rio Fiume 42°03'36'' N 11°56'50'' E. 75m s.l.m.	OQ159182	OQ159278
Calliphoridae	Rhinophorinae	Phyto melanocephala	SG158	Italy, Veneto, Verona, Monti Lessini, San Giorgio, 45°40'5''N 11°3'52''E, 1600-1900m	OQ159183
Calliphoridae	Rhinophorinae	Phyto sp.	T892		OQ159180	OQ159277
Polleniidae		Pollenia angustigena	SG3	IT, Lazio, Monti della Tolfa, Rio Fiume 42°03'36'' N 11°56'50'' E. 75m s.l.m.	OQ159184
Polleniidae		Pollenia griseotomentosa	SG12	IT, Lazio, Roma, Valle dell'Insugherata 41°57'44'' N 12°26'19'' E. 47m s.l.m.	OQ159188
Polleniidae		Pollenia labialis	SG145	Italy, Veneto, Verona, Monte, Monte Pastello, loc. Stramonte, 45°34'17''N 10°50'00''E, 500m	OQ159189
Polleniidae		Pollenia nr. stolida	AUTACH13	Australia, VIC, Grampians N.P., Mount Burchell, 556 m, 37°25'21.58''S 142°27'35.65''E	OQ159187	OQ159281
Polleniidae		Pollenia pediculata			OQ159186	OQ159280
Calliphoridae	Calliphorinae	Polleniopsis sp.	SG73	Bhutan, Sarpang, 6.8km NW Gelephu, ARDCC orchards, 26.91°N, 90.433°E, 400m 6m MT	OQ159185	OQ159279
Calliphoridae	Calliphorinae	Polleniopsis sp.	SG74	China, Shandong Prov., Laiwu, Fanggan Ecological Scenic Zone, Exp. St. 36.4356°N, 117.4490°E, 400m	OQ159190	OQ159282
Tachinidae	Dexiinae	Ptilodexia conjuncta			OQ159192	OQ159283
Calliphoridae	Rhinophorinae	Rhinomorinia sarcophagina	T894		OQ159194	OQ159287
Calliphoridae	Rhinophorinae	Rhinomorinia sarcophagina	SG167	Lazio, Monte Terminillo (RI), Campoforogna, 1700m, 42°27'4''N 12°59'13''E	OQ159196
Calliphoridae	Rhinophorinae	Rhinophora lepida	Pape003	Denmark	OQ159197
Calliphoridae	Rhiniinae	Rhyncomyia sp.			OQ159199	OQ159291
Calliphoridae	Calliphorinae	Sarconesia sp.	SG132	Ecuador, Azuay, La Paz, Estacion Cientifica "El Gullan" 2994m 3°20'23.30''S 79°10'19.24''W	OQ159200
Calliphoridae	Rhinophorinae	Shannoniella cuspidata	SG305	Brazil, S.P., Salesópolis, Estação Biológica de Boracéia, 23º38'29"S / 45º51'22"W	OQ159203
Calliphoridae	Rhinophorinae	Shannoniella cuspidata	SG306	Brazil, S.P., Paranapiacaba, Reserva Biológica do Alto da Serra de Paranapiacaba, 23º46’38,40’’S / 46º18’45,30’’W	OQ159204
Calliphoridae	Rhinophorinae	Shannoniella cuspidata	SG307	Brazil, S.P., Salesópolis, Estação Biológica de Boracéia, 23º38'29"S / 45º51'22"W	OQ159205
Tachinidae	Tachininae	Siphona plusiae			OQ159206	OQ159294
Calliphoridae	Rhinophorinae	Stevenia atramentaria	SG150	Italy, Veneto, Verona, Monte, Monte Pastello, loc. Stramonte, 45°34'17''N 10°50'00''E, 500m	OQ159209
Calliphoridae	Rhinophorinae	Stevenia deceptoria	SG179	Italy, Lazio, Latina, Monte Circeo, Cima Nord (Quarto Freddo), 41°14'24''N 13°2'34''E, 390m	OQ159210
Calliphoridae	Rhinophorinae	Stevenia nr. etrusca	SG137	Italy, Lazio, Marcellina, Monte Gennaro, Prato favale 42°02'08''N 12°49'40''E, 781m	OQ159211
Calliphoridae	Rhinophorinae	Stevenia obscuripennis	SG196	Croatia, Dubrovnik, 290m, 42°38'46''N 18°7'8''E	OQ159214
Calliphoridae	Rhinophorinae	Stevenia sardoa	SG184	Sardegna, Oristano, Cabras, S. Giovanni di Sinis, 4m, 39°52'07''N 08°26'21''E	OQ159216
Calliphoridae	Rhinophorinae	Stevenia sardoa	SG185	Sardegna, Oristano, Cabras, S. Giovanni di Sinis, 4m, 39°52'07''N 08°26'21''E	OQ159217
Calliphoridae	Rhinophorinae	Stevenia sardoa	SG186	Sardegna, Oristano, Cabras, S. Giovanni di Sinis, 4m, 39°52'07''N 08°26'21''E	OQ159218
Calliphoridae	Rhinophorinae	Stevenia sp.2	T889		OQ159198	OQ159290
Calliphoridae	Rhinophorinae	Stevenia obscuripennis	T893		OQ159207	OQ159295
Calliphoridae	Rhinophorinae	Stevenia sp.3	T656		OQ159208	OQ159296
Calliphoridae	Rhinophorinae	Stevenia atramentaria	T535		OQ159215
Calliphoridae	Rhinophorinae	Stevenia sp.1	SG94	China, Shandong Prov., Laiwu, Fanggan Ecological Scenic Zone, Exp. St. 36.4356°N, 117.4490°E, 400m	OQ159212	OQ159297
Calliphoridae	Rhinophorinae	Stevenia sp.1	SG95	China, Shandong Prov., Laiwu, Fanggan Ecological Scenic Zone, Exp. St. 36.4356°N, 117.4490°E, 400m	OQ159213	OQ159298
Tachinidae	Phasiinae	Strongygaster triangulifera			OQ159219	OQ159299
Tachinidae	Tachininae	Sumpigaster sp.	SG119	Ghana, Central Region, nr. Abrato, Kakum NP, 5.353°N 1.389°W, 185m		OQ159300
Tachinidae	Exorsitinae	Tachinomyia nigricans			OQ159220	OQ159301
Calliphoridae	Calliphorinae	Polleniopsis sp.2	SG75	Bhutan, Punakha, 13km NW Punakha, 27.667°N 89.775°E 1400m	OQ159191
Calliphoridae	Calliphorinae	Tainanina sp.	SG87	Malaysia, Sabah Borneo, Penampang Distr., Crocker Range, Kipandi Butterfly Park, 720m,5°52'20''N 116°14'53''E		OQ159302
Tachinidae	Dexiinae	Thelaria americana			OQ159221	OQ159303
Tachinidae	Tachininae	Thriarthria setipennis	SG25	IT, Lazio, Roma, Valle dell'Insugherata 41°57'44'' N 12°26'19'' E. 47m s.l.m.		OQ159304
Tachinidae	Phasiinae	Trichopoda pennipes			OQ159222	OQ159305
Tachinidae	Exorsitinae	Tritaxys sp.	SG105	Papua New Guinea, Madang, Wanang Cnsrv. Area, hilltop clearing, 5.228°S 145.079°E, 172m		OQ159306
Calliphoridae	Rhinophorinae	Trypetidomima lutea	SG304	Brazil, S.P., Salesópolis, Estação Biológica de Boracéia, 23º38'29"S / 45º51'22"W	OQ159223
Ulurumyiidae		Ulurumyia macalpinei			OQ159224	OQ159307
Tachinidae	Dexiinae	Uramya sp.	T290		OQ159225
Calliphoridae	Rhinophorinae	Ventrops milichioides	Pape001	Tanzania, Morogoro Region, Udzungwa Mt. Nat. Pk., Mito Mitatu. 7°50'15.1''S 36°50'49.9''E. 1198 m		OQ159308
Tachinidae	Dexiinae	Voria ruralis			OQ159226	OQ159309
Tachinidae	Exorsitinae	Winthemia sinuata			OQ159227	OQ159310
