# Supplementary material for: Phylogenetic relationships of the woodlouse flies (Diptera: Rhinophorinae) and the cluster flies (Diptera: Polleniidae)
Source: PLoS One. 2023 Sep 19;18(9):e0285855. doi: 10.1371/journal.pone.0285855 (PMC10508628; doi:10.1371/journal.pone.0285855)
Supplement: S1 Dataset — (TXT) [file pone.0285855.s002.txt]

#NEXUS
[written Mon Apr 24 16:28:03 CEST 2023 by Mesquite  version 3.61 (build 927) at DESKTOP-3CNTSDA/151.100.154.13]

BEGIN TAXA;
	TITLE Taxa;
	DIMENSIONS NTAX=136;
	TAXLABELS
		'Oxytachina sp.2_IZK12_extraction_As' Amenia_sp. 'Aporeomyia elaphocera_SG254' 'Auchmeromyia sp._SG253_reversed' 'Axinia zentae/naumanni_SG296' 'Axinia zentae/naumanni_SG299' 'Axinia cornuta_SG294' 'Axinia sp._SG293' 'Axinia sp._T807' Bengalia_sp. 'Bezzimyia sp._YYMT2013.015_reversed' 'Bezzimyia sp._YYMT2013.016_reversed' 'Bezzimyia sp._T705' 'Bixinia solitaria_SG298' 'Bixinia winkleri_T827CAD2015_and_AUT031' 'Blondelia eufitchiae_reversed' 'Bogosia sp._SG133_reversed' 'Calliphora vicina_reversed' Campylocheta_semiothisae 'Catharosia nebulosa_reversed' Cephenemyia_jellisoni Ceracia_dentata Cuterebra_austeni Cylindromyia_binotata 'Dinera sp._SG113_reversed' Epalpus_signifer Epigrimyia_illinoensis 'Eurychaeta muscaria_SG152_reversed' Euthera_tentatrix 'Gymnosoma fuliginosum_reversed' Helicobia_rapax Hyphantrophaga_virilis 'Kuwanimyia atra_SG121_reversed' Lespesia_aletiae Lucilia_sericata Lucilia_sp. 'Macquartia dispar_SG2_reversed' 'Macronychia sp._T480' 'Macrotarsina longimana_reversed' 'Malayia sp._Malay020_reversed' 'Marshallicona quitu_Pape002_and_T896' 'Melanodexia glabricula_USA_SG269' 'Melanodexia grandis_SG271' 'Melanodexia tristina_SG270' 'Melanodexia tristis_SG272' Melanomya_abdominalis 'Melanophora roralis_SG177_reversed' Melanophora_roralis 'Melanophora roralis_nocode_reversed' 'Melanophora roralis_PC2014.006_reversed' 'Melanophora roralis_USA_t528_reversed' 'Melanophora roralis_T891' 'Mesembrinella (Lanaella) sp._JMPL1217.090_rev' 'Mesembrinella sp.2_JMPL1217.074_reversed' 'Mesembrinella sp._JDB_2015_reversed' 'Mesembrinella sp._T637' 'Morinia doronici_SG258' Morinia_sp. Musca_domestica 'Oplisa nr. tergestina_SG163' 'Oplisa tergestina_SG47' 'Oplisa tergestina_SG51_extraction' 'Oplisa tergestina_SG48_reversed' 'Oplisa tergestina_PC2014.001' 'Oplisa tergestina_T890' 'Melanomyinae gen.sp._SG97_reversed' Panzeria_ampelus 'Paramacronychiinae gen.sp._SG146_reversed' 'Paykullia nr. nubilipennis_SG7_reversed' 'Paykullia nr. nubilipennis_SG170' 'Paykullia maculata_T756' 'Paykullia sp._SG72_reversed' 'Phasia aurulans_reversed' Phumosia_chukanella 'Phumosia sp._Arn' 'Phumosia sp._SG109' 'Phumosia sp._SG127_reversed' 'Phumosia sp._SG128_reversed' 'Phumosia sp._SG131' 'Phyto melanocephala_SG140_reversed' 'Oxytachina sp.5_T968' 'Phyto melanocephala_SG6_reversed' 'Phyto melanocephala_SG158_reversed' 'Phyto sp._T892' 'Pollenia nr. rustica_SG3_reversed' 'Polleniopsis sp._SG73_reversed' Pollenia_pediculata 'Pollenia nr. stolida_AUTACH13_reversed' 'Pollenia sp._SG12_reversed' 'Pollenia sp._SG145_reversed' 'Polleniopsis sp.1_SG74_reversed' 'Polleniopsis sp.2_SG75_reversed' Ptilodexia_conjuncta 'Chrysomyinae gen.sp._SG194_reversed' 'Chrysomyinae gen.sp._SG195_reversed' 'Rhinomorinia sarcophagina_SG167' 'Rhinomorinia sarcophagina_T894' 'Oxytachina sp.1_JDB_2015_reversed' 'Rhinomorinia sp.1_SAfr_T635' 'Rhinophora lepida_Pape003_reversed' 'Baniassa ennata_T989' 'Stevenia sp.2_T889' Rhynchomya_sp. 'Oxytachina sp.3_OH181012.001' 'Oxytachina sp.4_OH221012.004' 'Sarconesia sp._SG132_reversed' 'Shannoniella cuspidata_SG305_reversed' 'Shannoniella cuspidata_SG306_reversed' 'Shannoniella cuspidata_SG307_reversed' Siphona_plusiae 'Stevenia atramentaria_SG150' 'Stevenia deceptoria_SG179' 'Stevenia etrusca_SG137' 'Stevenia sp.1_SG94_reversed' 'Stevenia sp.1_SG95_reversed' 'Stevenia obscuripennis_reversed' 'Stevenia sardoa_SG184' 'Stevenia sardoa_SG185' 'Stevenia sardoa_SG186' 'Stevenia obscuripennis_T893' 'Stevenia sp.3_t656' 'Stevenia atramentaria_t535' Strongygaster_triangulifera 'Sumpigaster sp._SG119_reversed' Tachinomyia_nigricans 'Tainanina sp._SG87_reversed' Thelaira_americana 'Triarthria setipennis_SG25_reversed' Trichopoda_pennipes 'Tritaxys sp._SG105_reversed' 'Trypetidomima lutea_SG304_reversed' Ulurumyia_macalpinei 'Uramya sp._T290' 'Ventrops milichioides_Pape001_reversed' Voria_ruralis Winthemia_sinuata 
	;

END;


BEGIN CHARACTERS;
	TITLE  'Matrix in file "cad_mcs2 (1).nex"';
	DIMENSIONS  NCHAR=3626;
	FORMAT DATATYPE = DNA GAP = - MISSING = ?;
	MATRIX
	'Oxytachina sp.2_IZK12_extraction_As'          -------------------------------------------------------------------------------------------GGGGGGGG---GAAGGCATATCGATAGCTGCCTTAGTGGTAGGTGAAAATTGTGAAACACCTTCACATTGGCGCTCAAAGGAAACTCTGTCTCAATGGATGGCTAAACA-CAATGTGCCTGGCATAAGTGGCATCGATACCAGAGCTTTGACTAAGAAGATACGTGAAAATGGCACCATATTGGGTCGTATTGTCTATGAATATCCCGGAAATGTAC---AATCTTTACAATTTTCCGATCCCAATCAA-CGTAATTTGGTGGCCGAGTGTTCGATTAAGGAACCTATGGTTTTCAATGAAACAGGCTCTCCACGCATCTGTGCCATTGATTGTGGTTTGAAATTGAATCAAA---TCAAATGTTTCA-TATCTCGTGGAGCTCGTGTTGAGTTGGTGCCTTGGAATTGGGAGTTGAATGAATCGAACTTTGATGGTCTCTTTATTTCTAATGG-TCCTGGTGATCCAGTTGTTTGCAAAGATACCGT-TGCC-CAAATACAGAAAATATTAAAATCGGGCAAAAAGCCT-ATTTTCGGTATATGTTTAGGTCATCAGCTGTTATCAACAGCGATTGGTTGCAAAACCTATAAAATGAAATACGGCAACCGAGGTCACAATTTGCCCTGTATTCATCATGGTACCGGACGATGTTTTATGACTTCGCAAAATCATGGTTTTGCGGTTGACACCAAAACTTTACCATTGGAATGGGAACCTTTGTTCACGAATGCCAACGACAGCACAAATGAAGGTAGGTATAATCCACACAGAAACCCTACTTTTCGGTCCAATTCCATCCGGAACACACCGCAGGTCCTGAAGATCTTGAACTTCTAT-TCGATGCATTTTT--AAGTGCTGTAAATAATCAAAAGAA--CCAAGGAGCTTCCACTATAGTTTACGCCAACAGCTGATTAATCG-TTTGATTTATATT-CCCACTCCCGAGTCCCTGCTAGAAAAGAGACCACG-AAAGTTCTAATTTTGGGTTCTGGTGGCTTGTCTATTGGTCAGGCTGGTGAATTTGATTATTCCGGTT-CACAGGCCATTAAAGCGATGAAGG-AGAGAAAATTCAAACTGTTTTGATCAATCCC-ACATTGCCACTGTGCA-----------------------------------------------------------------------------------------------------------------------------------------------------------------------------------------------------------------------------------------------------------------------------------------------------------------------------------------------------------------------------------------------------------------------------------------------------------------------------------------------------------------------------------------------------------------------------------------------------------------------------------------------------------------------------------------------------------------------------------------------------------------------------------------------------------------------------------------------------------------------------------------------------------------------------------------------------------------------------------------------------------------------------------------------------------------------------------------------------------------------------------------------------------------------------------------------------------------------------------------------------------------------------------------------------------------------------------------------------------------------------------------------------------------------------------------------------------------------------------------------------------------------------------------------------------------------------------------------------------------------------------------------------------------------------------------------------------------------------------------------------------------------------------------------------------------------------------------------------------------------------------------------------------------------------------------------------------------------------------------------------------------------------------------------------------------------------------------------------------------------------------------------------------------------------------------------------------------------------------------------------------------------------------------------------------------------------------------------------------------------------------------------------------------------------------------------------------------------------------------------------------------
	Amenia_sp.                                     ----------------------------------------------------------------------------------------------------------------------------------------------------------------------------------------------------------------------------GGCATTGATACCAGAGCTTTGACTAAAAAGATACGCGAAAATGGTACCATATTAGGTCGCATTGTTTATGAGTATCCTGAGAATGTAC---AATCTTTTAAATTCTCCGATCCCAATGAA-CGTAATTTGGTGGCTGAGTGTTCGGTAAAGGAACCCATGGTTTTTAATGAATCGGGTTCACCACGCATCTGCGCCATTGATTGTGGTTTGAAATTAAATCAAA---TAAAATGTTTTA-TTTCCCGTGGAGCAAGAGTTGAATTGGTGCCTTGGAATTGGGAWTTGGATGAGTCAGCGTTTGATGGCCTGTTTATTTCCAATGG-TCCTGGTGATCCAGTTGTTTGCAGGGACACTGT-TATC-CAAATACAAAAAGTATTAAAATCTGGCAAGAAGCCT-GTTTTTGGTATTTGTTTGGGCCATCAGTTGTTGTCCACGGCCATTGGTTGCAAAACCTACAAAATGAAATACGGCAACAGAGGCCACAACTTGCCTTGTATACATCATGGTACTGGACGTTGTTTCATGACTTCTCAAAATCAYGGTTTTGCTGTGGATATAGAAACTTTGCCATTTGAATGGGAGCCTTTGTTTACTAATGCCAACGATAGCACAAATGA----AGGTATAATCCATACAGAAACCCTATTTCTCGGTGCAATTTCATCCAGAGCATACTGCCGGACCCGAAGATCTTGAACTATTAT-TCGATGTTTTTTT--AAATGCAGTGAAAAATCAAAAATC--TCAAGGGGCATCCACTATAGCTTACGCCAGCAGTTAGTAAATCG-TTTGATGTACACC-CCCACT-CCGAGTCCTTGCTGGAGAAGAGACCTCGCAAAGTATTGATTTTGGGTTCTGGTGGTTTGTCTATTGGCCAGGCTGGTGAATTTGATTACTCTGGTT-CCCAGGCCATTAAGGCCATGAAGGAAGAAAAAATTCAAACTGTTTTAATCAACCCCAACATTGCTACTGTACAAACTTCTAAAGGTTTGGCAGACAAATGTTATTTTTTGCCTTTGACT-CCGAATAYGTAGAACAAGTCATTAAGGCTGAAAGA-CCAATGGTGTACTTCTGACTTTTGGTGGTCAAACAGCTTTAAACTGTGGCGTAGAGTTGGAGAAGTCTGGTGTGTTTTCCAAATACAATGTCAAGATTTTGGGTACTCCCAT--AATCCATTATAGAGAC-GAAGATCGTAAAATATTTGCTGAACGTGTTAATGAGATTGGCGAACAGGTGGCACCTTCCGAAGCCGTTTATTCCGTAGAAGAAGCATTAAATGCTGCCAAGCGTATAGGATATCCCGTAATGGCGAGAGCTGCCTTTTCATTGGGTGGTTTGGGTTCCGGATTTGCCAATAATGAAGAGGAATTGGAAAATTTGGCTCGACAAGCTTTGGCCCACTCCAGCCA-----------------------------------------------------------------------------------------------------------------------------------------------------------------------------------------------------------------------------------------------------------------------------------------------------------------------------------------------------------------------------------------------------------------------------------------------------------------------------------------------------------------------------------------------------------------------------------------------------------------------------------------------------------------------------------------------------------------------------------------------------------------------------------------------------------------------------------------------------------------------------------------------------------------------------------------------------------------------------------------------------------------------------------------------------------GAT?CGBAC?GGTTGTTTTTGTAATCCCGGCGCTTGCCAATGGTTTTTACAACTATCCAATAGCGATATACGAAAACAATATGCATCTGGTCATATTTGTAGCGATTATAACGATTTGATTGATGGTTTGCCTACGGGAGCCATTAGGGTCTCGTTTGGTTATATGACACGTAAACAAGACGTAGATAAAATTGTTAATATGATTAAGGAATGTTATTTAACCACGCCGGAAGCAAGGTTAAAACGTTTGGATGTTGAGAAACTGCCAAAAGATTTAAAACATATACCAGAAAGATTAAAGCCTCAACTGAAAGAAATTTGCATTTATCCCATTAAATCTTGTGGAGCATTTAAAGTGACAGATTATTGGCCTATAACAACAACTGGTTTCTTATACGATCGTGGCTGGATGATAGTGAATTCAGCAGGCTTGGCCATAACACAAAAGCATCAAACTAGATTATGTTTAATTAAACCAATTATTAATCGGCAGAACAGAACAATGGAATTAACATTTGCGGATAC------AAAACCTGTATATGTAAGTTTGGATTTTTCGCATGAGGAAATTGAACTTATAAACAGCTCATTTTGCCAAAGTAAAGTTTGCGATGATTTGGTATCTGGCTACGATTGCGGCGATGAAGTGGCTAATTGGTTAWGYGAYTGYTT---------------------------------------------------------------------------------------------------------------------------------------------------------------------------------------------------------------------------------------------------------------------------------------------
	'Aporeomyia elaphocera_SG254'                  CAAATATTGGTATTGACGTATCCTATGATTGGTAACTATGGCATACCCGATATGGAGGAGAGAGATGAGAATGGTCTACCCAAACATTTGGAATGGCTG---GAGGGCATATCAATTGCCGCTTTGGTGGTGGGCGAGAATTGTAAGAGACCGTCACATTGGCGTGCCAAGCAAACTTTATCAGATTGGATGGCCCAACA-TAAAATTCCTGGTATAAGTGGCATTGACACACGAGCTCTGACTAAAAAGATACGTGATCATGGTGTCATCTTGGGTCGTATTGTCTATAAATATCCTGAGAGTATAC---AATCTTTAAAATTCTTAGATCCCAATCAG-CGTAACCTGGTTGCCGAGTGTTCGGTTAAGGAACCCATGGTTTTTAATGAATCCGGCTCTCCTCGTATATGCGCCATTGATTGTGGCTTAAAATTGAATCAAA---TTAAATGCTTTA-TTAATCGTGGAGCACGCGTTGAATTGGTGCCATGGAACTGGAAATTGGATGAAACAAATTTTGATGGTCTGTTTATTTCAAATGG-GCCCGGTGATCCGGTTGCTTGCGCAGTTACTGT-AAAG-CAAATAGAAAATATTTTGAAATCAGGCAAAAAGCCT-GTCTTCGGAATTTGTTTGGGCCATCAGTTGTTATCTACAGCGATTGGGTGTAAAACGTATAAAATGAAATATGGTAACCGGGGACATAACTTGCCTTGTATCCATCACGGCACCGGACGTTGTTTTATGACATCACAGAATCATGGTTTCGCTGTTGATAGCGAAACTTTGCCAATCGATTGGGAACCTTTATTTACAAATGTCAACGATAACACAAATGAAGGTAGGGATAATTCATACAGAAACCCTATTTTTCGGTTCATTT-------------------------------------------------------------------------------------------------------------------------------------------------------------------------------------------------------------------------------------------------------------------------------------------------------------------------------------------------------------------------------------------------------------------------------------------------------------------------------------------------------------------------------------------------------------------------------------------------------------------------------------------------------------------------------------------------------------------------------------------------------------------------------------------------------------------------------------------------------------------------TTAAAAACTGTAGCCGAAACTTTTAATTTCGGTTCAGATAAACAAGGTAGATTCTATTACTGCCAAGAAAATCATACTTCAGTGTTGGGTATGCGTGAAGTGGTCAACACTCCAAATAAGTTTGTATTGACTAAGCCTGAGTTGTTGGAAAATCTGAAAAAGAGAAATGATT---TGTCAG------GC--GATATCAGAGTTGGCAACTCTTTGTTAGTATTTTCAG-CTCAATGTAATTTTAGTGGGTTTAAAATGCCATTGAAGCTAATTAAAATTGTACAAAAACAGGGCTTATTTAAAAGAGGTACCCAGATATCAG---GAAGCAAGCGAAACGAT---AAACCAGATCTAAACAATTTTTACATATTTTTGGATTCTGCTGCATTTGTAGGCACAAATTACTTAGATGTCGACAAATATAAACCAGATTTCTTTTGTGTTTCATTCTAC--AAAATATTTGGGTACCCTACGGGAGTTGGTGCTTTAATTGTAAGCAAACGTGGACAGTCAGTGTTAGTCAAACAATATTATGGTGGTGGAACTGTTAACATT------------------------------------------------------------------------------------------------------------------------------------------------------------------------------------------------------------------------------------------------------------------------------------------------------------------------------------------------------------------------------------------------------------------------------------------------------------------------------------------------------------------------------------------------------------------------------------------------------------------------------------------------------------------------------------------------------------------------------------------------------------------------------------------------------------------------------------------------------------------------------------------------------------------------------------------------------------------------------------------------------------------------------------------------------------------------------------------------------------------------------------------------------------------------------------------------------------------------------------------------------------------------------------------------------------------------------------------------------------------------------------------
	'Auchmeromyia sp._SG253_reversed'              --------------------------------------------------------------------------------------------------G---GAAGGCATCTCCATAGCAGCGTTGGTGGTAGGGGAAAATTGTGAAACACCCTCTCATTGGCGGGCTAAGGAAACCCTATCACAGTGGATGGAAAAACA-TAATATACCCGGTATTAGTGGCATTGACACCAGAGCTTTAACCAAGAAAATAAGAGAAAATGGTGCAATTTTGGGTCGCATCGTTTATGAGTATCCCGAAAATGTAC---AATCGTTAACATTCTCCGATCCAAATAAA-CGTAATTTGGTGGCTGAATGTTCGGTTAAGGAGCCCATGGTCTTCAATGCATCAGGTTCACCACGTATTTGTGCCATTGATTGTGGTTTGAAATTGAATCAAA---TCAAATGCTTCA-TTTCACGTGGAGCCCGTGTAGAGTTGGTGCCCTGGAATTGGCAATTGGATGAGTCAACGTTTGATGGTCTATTCATTTCAAATGG-ACCTGGTGATCCGGTGGTTTGTAAGGAAACTGT-CACA-CAAATACAGAAGGTATTGAAGAATGGCTTGAAACCA-GTTTTCGGCATCTGTTTAGGT-----------------------------------------------------------------------------------------------------------------------------------------------------------------------------------------------------------------------------------------------------------------------------------------------------------------------------------------------------------------------------------------------------------------------------------------------------------------------------------------------------------------------------------------------------------------------------------------------------------------------------------------------------------------------------------------------------------------------------------------------------------------------------------------------------------------------------------------------------------------------------------------------------------------------------------------------------------------------------------------------------------------------------------------------------------------------------------------------------------------------------TTAAAAACTGTAGCTGAAACTTTTGATTTTG------CGGATGAGGGTAATTTTTACTATTGCCAGGAAAATCATACTTCAGTATTGGGTATGCGGGAGCTGGTGAAAACTCCAAATAAATTTGTTCTAACTAAACCGGAACTGTTGCAAAATCTGGAAATCAATCAGGCTT---TATTAG------CC--GGCACGGGGCAGGGTAACTCATTGTTGGTATTTTCGG-CCCAATGTAATTTTAGTGGTTATAAAATCCCGTTGAAATTAATAGAAATTGTAAAAAATCAGGGTTTAATTAAGCGAGGTACCCAAATAACGG---GTCATAGACAAACCAAT---GAGCCTGATTTGAATAATTTCTATATATTTCTGGACTCGGCGGCCTATGCAGGTTCTAGTTACTTAGATGTTGGAAAATATAAACCGGATTTCTTTTGCATATCATTCTA---------------------------------------------------------------------------------------------------------------------------------------------------------------------------------------------------------------------------------------------------------------------------------------------------------------------------------------------------------------------------------------------------------------------------------------------------------------------------------------------------------------------------------------------------------------------------------------------------------------------------------------------------------------------------------------------------------------------------------------------------------------------------------------------------------------------------------------------------------------------------------------------------------------------------------------------------------------------------------------------------------------------------------------------------------------------------------------------------------------------------------------------------------------------------------------------------------------------------------------------------------------------------------------------------------------------------------------------------------------------------------------------------------------------------------------------------------------------------------------------------
	'Axinia zentae/naumanni_SG296'                 --------------------------------------------------------------------------------------------------------------------------------------------------------------------------------------------------------------------------------------------------------------------------------------------------------------------------------------------------------------------------------------------------------------------------------------------------ATGAATCAAA----TAAATGCTTTA-TTTCCCGTGGTGCTCGCGTTGAATTGGTGCCTTGGAATTGGGAATTGGATGAATCGACCTTTGAYGGTCTCTTTATATCTAATGG-CCCTGGTGATCCAGTTGTTTGCCAGAGTACGGT-TACC-CAAATACAAAAGGTGTTAAAGTCTGGCAAGAAGCCT-GTCTTTGGCATTTGTTTAGGTCATCAGTTGCTTTCTACAGCTGTTGGCTGTAAAACCTACAAAATGAAATACGGAAACAGAGGACATAATTTGCCCTGTATTCATCATGGCACCGGACGTTGTTTCATGACTTCTCAAAATCATGGCTTCGCTGTTGACACCGAAACTTTGCCACTAGACTGGGAGCCTTTGTTTACTAATGCCAACGATAGCACAAATGAAGGTAGGCATAATCCACACAGAAACCATATTTTTCGGTTCAATTCCATCCAGAACATACCGCAGGTCCCGAGGATCTTGAACTGTTAT-TCGATATCTTCTT--AAGCGCAGTGAAAAATCAAAAATC--CCAGGGAGCATCCACCGTAGCTTACGCCAACAGATAATCAATCG-TTTGATGTATACT-CCCACTGTCGAATCCCAACTGGAGAAGAGACCACGCAAAGTATTAATTTTGGGTTCTGGTGGTTTGTCTATTGGTCAGGCTGGTGAATTCGATTATTCCGGCT-CGCAAGCCATTAAAGCTATGAAGGAGGAGAAAATTCAAACTGTTTTAATTAATCCCAATATTGCCACTGTACAAACTTCTAAGGGATTGG-CGACAAGTGCTACTTTTTGCCATTGACTGCCGAATATGTGGAACAAGTTATTAAGGCTGAAAGGCCAAATGGTGTTCTGTTAACATTCGGTGGCCAAACTGCTTTAAATTGTGGTGTAGAATTGGAGAATTCTGGAGTGTTTTSCAAATACAATGTCAAGATTTTGGGTACCCCAATCAAGTCAATCATAGAGACAGAAGATCGTAAAATATTTGCTGAACGTGTTAATGATATTGGTGAACAGGTGGCGCCTTCTGAGGCCGT-TACTCCGT-AAAGATGCTTTAAATGCAGCCAACG------------------------------------------------------------------------------------------------------------------------------------------------------------------------------------------------------------------------------------------------------------------------------------------------------------------------------------------------------------------------------------------------------------------------------------------------------------------------------------------------------------------------------------------------------------------------------------------------------------------------------------------------------------------------------------------------------------------------------------------------------------------------------------------------------------------------------------------------------------------------------------------------------------------------------------------------------------------------------------------------------------------------------------------------------------------------------------------------------------------------------------------------------------------------------------------------------------------------------------------------------------------------------------------------------------------------------------------------------------------------------------------------------------------------------------------------------------------------------------------------------------------------------------------------------------------------------------------------------------------------------------------------------------------------------------------------------------------------------------------------------------------------------------------------------------------------------------------------------------------------------------------------------------------------------------------------------------------------------------------------------------------------------------------------------------------------------------------------------------------------------------------------------------------------------------
	'Axinia zentae/naumanni_SG299'                 -----------------------------------------------------------------------------------------------------GAAGGCGATATCGGTAGCTGGCTTGGTGGTGGGAGAAAATTGTGAAACACCTTCACATTGGCGCGCAAAGGAAACTTTATCCCAGTGGATGGCCAAACACCAACGTACCTGGTATTAGTGACATTGATACCAGAGCTTTGACTAAGAAGATACGTGAAAATGGTGTAATTTTGGGTCGTATTGTCTATGAATATCCAGAAAACGTAC---AATCTTTTAAATTTTCCGATCCCAATCAAGCGTAATTTGGTGGCCGAGTGTTCGGTTAGGGAACCGATGGTTTTTAATGAATCAGGTTCTCCACGTATCTGTGCCATAGATTGTGGTTTGAAATTGAATCAAA---TTAAATGCTTTA-TTTCCCGTGGTGCTCGCGTTGAATTGGTGCCTTGGAATTGGGAATTGGATGAATCGACCTTTGACGGTCTCTTTATATCTAATGG-CCCTGGTGATCCAGTTGTTTGCCAGAATACTGT-TACC-CAAATACAAAAGGTGTTAAAGTCTGGCAAGAAGCCT-GTCTTTGGCATTTGTTTAGGTCATCAGTTGCTTTCTACAGCTGTTGGCTGTAAAACCTACAAAATGAAATACGGAAACAGAGGACACAACTTGCCCTGTATTCATCATGGTAGCGGACGTTGTTTCATGACTTCTCAGAATCATGGCTTCGCTGTTGACACCGAAACTTTGCCACTAGACTGGGAGCCTTTGTTTACTAATGCCAACGATAGCACAAATGAAGGTAGGCATAATTCACACAGAAACCATATTTTTCGGTTCAATTCCATCCAGAACATACCGCAGGTCCCGAGGATCTTGAACTGTTAT-TCGATATCTTCTT--AAGCGCAGTGAAAAATCAAAAATC--CCAGGGAGCATCCACCATAGCTTACGCCAACAGATAATTAATCG-TTTGATGTATACT-CCCACTGTCGAATCCCAACTGGAGAAGAGACCACGCAAAGTATTAATTTTGGGTTCTGGTGGTTTATCTATTGGTCAGGCTGGTGAATTCGATTATTCCGGCT-CGCAAGCCATTAAAGCTATGAAGGAGGAGAAAATTCAAACTGTTTTAATTAATCCCAATATTGCCACTGTACAAACTTCTAAGGGATTGG-CGACAAGTGCTACTTTTTGCCATTGACTG-CGAATATGTAGAACAAGTTATTAAGGCTGAAAGGCCAAATGGTGTTCTGTTAACATTCGGTGGCCAAACTGCTTTAAATTGTGGTGTAGAATTGGAGAATTCTGGAGTGTTTTCCAAATACAATGTCAAGATTTTGGGTACCCCAATCAAGTCAATCATAGAGACAGAAGATCGTAAAATATTTGCTAACCGTGTTAATGATATTGGTGAACAGGTGGCGCCTTCTGAGGCCGT-TACTCCGTAAAAGATGCTTTAGATGCAGCTAAACGT----------------------------------------------------------------------------------------------------------------------------------------------------------------------------------------------------------------------------------------------------------------------------------------------------------------------------------------------------------------------------------------------------------------------------------------------------------------------------------------------------------------------------------------------------------------------------------------------------------------------------------------------------------------------------------------------------------------------------------------------------------------------------------------------------------------------------------------------------------------------------------------------------------------------------------------------------------------------------------------------------------------------------------------------------------------------------------------------------------------------------------------------------------------------------------------------------------------------------------------------------------------------------------------------------------------------------------------------------------------------------------------------------------------------------------------------------------------------------------------------------------------------------------------------------------------------------------------------------------------------------------------------------------------------------------------------------------------------------------------------------------------------------------------------------------------------------------------------------------------------------------------------------------------------------------------------------------------------------------------------------------------------------------------------------------------------------------------------------------------------------------------------------------------------------------
	'Axinia cornuta_SG294'                         -----------------------------------------------------------------------------------------------------------------------------------------------------------------------------------------------------------------------------------------------------------------------------------------------------------------------------------------------------------------------------------------------------------------------------------------------------------A---ATAAATGCTTTA-TTTCCCGTGGTGCTCGCGTTGAATTGGTGCCTTGGAATTGGGAATTGGATGAATCGACCTTTGATGGTCTCTTTATATCTAATGG-CCCTGGTGATCCAGTTGTTTGCCAGAGTACGGT-TACC-CAAATACAAAAGGTGTTAAAGTCTGGCAAGAAGCCT-GTCTTTGGCATTTGTTTAGGTCATCAGTTGCTTTCTACAGCTGTTGGCTGTAAAACCTACAAAATGAAATACGGAAACAGAGGACATAATTTGCCCTGTATTCATCATGGCACCGGACGTTGTTTCATGACTTCTCAAAATCATGGCTTCGCTGTTGACACCGAAACTTTGCCACTAGACTGGGAGCCTTTGTTTACTAATGCCAACGATAGCACAAATGAAGGTAGGCATAATCCACACAGAAACCATATTTTTCGGTTCAATTCCATCCAGAACATACCGCAGGTCCCGAGGATCTTGAACTGTTAT-TCGATATCTTCTT--AAGCGCAGTGAAAAATCAAAAATC--CCAGGGAACATCCACCGTAGCTTACGCCAACAGATAATCAATCG-TTTGATGTATACT-CCCACTGTCGAATCCCAACTGGAGAAGAGACCACGCAAAGTATTAATTTTGGGTTCTGGTGGTTTGTCTATTGGTCAGGCTGGTGAATTCGATTATTCCGGCT-CGCAAGCCATTAAAGCTATGAAGGAGGAGAAAATTCAAACTGTTTTAATTAATCCCAATATTGCCACTGTACAAACTTCTAAGGGATTGG-CGACAAGTGCTACTTTTTGCCATTGACTGCCGAATATGTGGAACAAGTTATTAAGGCTGAAAGGCCAAATGGTGTTCTGTTAACATTCGGTGGCCAAACTGCTTTAAATTGTGGTGTAGAATTGGAGAATTCTGGAGTGTTTTGCAAATACAATGTCAAGATTTTGGGTACCCCAATCAAGTCAATCATAGAGACAGAAGATCGTAAAATATTTGCTGAACGTATTAATGATATTGGTGAACAGGTGGCGCCTTCTGAGGCCGT-TACTCCGTAAAAGATGCTTTAGATGCAGCCAAACGTAT--------------------------------------------------------------------------------------------------------------------------------------------------------------------------------------------------------------------------------------------------------------------------------------------------------------------------------------------------------------------------------------------------------------------------------------------------------------------------------------------------------------------------------------------------------------------------------------------------------------------------------------------------------------------------------------------------------------------------------------------------------------------------------------------------------------------------------------------------------------------------------------------------------------------------------------------------------------------------------------------------------------------------------------------------------------------------------------------------------------------------------------------------------------------------------------------------------------------------------------------------------------------------------------------------------------------------------------------------------------------------------------------------------------------------------------------------------------------------------------------------------------------------------------------------------------------------------------------------------------------------------------------------------------------------------------------------------------------------------------------------------------------------------------------------------------------------------------------------------------------------------------------------------------------------------------------------------------------------------------------------------------------------------------------------------------------------------------------------------------------------------------------------------------------------------
	'Axinia sp._SG293'                             ----------------------------------------------------------------------------------------------------------------------------------------------------------------------------------------------------------------------------------------------------------------------------------------------------------------------------------------------------------------------------------------------------------------------------------------------TTGAATGAATCAAA---TTAAATG-TTTA-TTTCCCGTGGAGCTCGCGTTCAATTGGTGCCTTGGAATTGGGAATTAAAAGAATCGACCTTTGACGGTCTGTTTATATCTAATGG-CCCTGGTGATCCAGTCGTTTGCAAGAATACCGT-TACC-CAAATACAAAAGGTGTTAAAGTCTGGCAAGAAGCCT-GTCTTTGGCATTTGTTTAGGWCATCAGTTGCTGTCTGCAGCCGTTGGCTGTAAAACCTACAAAATGAAATACGGAAACAGAGGACACAATTTGCCCTGTATTCATCATGGTACCGGAAGTTGTTTCATGACTTCTCAAAATCATGGCTTCGCTGTTGACGCCCACAGTTTGCCACTAGACTGGGAACCTTTGTTTACTAATGCTAACGATAGCACAAATGAAGGTAGGCATAATTCACACAGAAGCCATATTTTTCGGTTCAATTCCATCCAGAACATACCGCAGGTCCCGAAGATCTTGAACTGTTAT-TCGATGTTTTTTT--AAGCGCAGTGAAAAATCAAAAAAC--CCAGGGAGCATCCACCATAGCTTACGCCAACAGATAATCAATCG-TTTGATGTATACT-CCCACTATCGAATACCAACTGGAGAAGAGACCACGCAAAGTTTTAATTTTGGGTTCTGGTGGCTTATCTATTGGTCAGGCTGGTGAATTCGATTATTCCGGCT-CGCAAGCCATTAAAGCTATGAAGGAAGAGAAAATTCAAACTGTTTTAATTAAT-CCAATATTGCCACTGTACAAACTTCTAAGGGATTGGCCGACAAGTGCTACTTTTTGCCTTTGACTCCCGAATATGTGGAACAAGTTATTAAGGCCGAAAGACCAAATGGTGTGCTGTTAACATTTGGTGGCCAAACGGCTTTAAATTGTGGGGTAGAATTGGACAAGTCTGGGGTGTTCTCCAAATACAATGTCAAGATTTTAGGTACCCCAATCAAGTCAATCATAGAGACAGAAGATCGTAAGATTTTTGCTGAACGTGTTAATGATATTGGTGAACAGGTGGCTCCTTCTGAGGCCGT-TACTCCGTGAATGATGCTTT--------------------------------------------------------------------------------------------------------------------------------------------------------------------------------------------------------------------------------------------------------------------------------------------------------------------------------------------------------------------------------------------------------------------------------------------------------------------------------------------------------------------------------------------------------------------------------------------------------------------------------------------------------------------------------------------------------------------------------------------------------------------------------------------------------------------------------------------------------------------------------------------------------------------------------------------------------------------------------------------------------------------------------------------------------------------------------------------------------------------------------------------------------------------------------------------------------------------------------------------------------------------------------------------------------------------------------------------------------------------------------------------------------------------------------------------------------------------------------------------------------------------------------------------------------------------------------------------------------------------------------------------------------------------------------------------------------------------------------------------------------------------------------------------------------------------------------------------------------------------------------------------------------------------------------------------------------------------------------------------------------------------------------------------------------------------------------------------------------------------------------------------------------------------------------------------------
	'Axinia sp._T807'                              ----------------------------------------------------------------------------------------------------------------------------------------------------------------------------------------------------------------------------------------------------------------------------------------------------------------------------------------------------------------------------------------------------------------------------------------------------------------------------------------------------------------------------------------------------------------------------------------------------------------------------------------------------------------------------------------------------------AAAATGAA?TACGGAAACAGAGGACACAACTTGCCCTGTATTCATCATGGTAGTGGACGTTGTTTCATGACTTCTCAGAATCATGGCTTTGCTGTTGACATCGAAACTTTGCCACTAGACTGGGAGCCTTTGTTTACCAATGCCAACGATAGCACAAATGAAGG-AGGCATAATCCACACAGAAACCATATTTTTCGGTTCAATTCCATCCAGAACATACCGCAGGTCCCGAGGATCTTGAACTGTTAT-TCGATATCTTCTT--AAGCGCAGTGAAAAATCAAAAATC--CCAGGGAGCATCCACCATAGCTTACGCCAACAGATAATCAATCG-TTTGATGTATACT-CCCACTGTCGAATCCCAACTGGAGAAGAGACCACGCAAAGTATTAATTTTGGGGTCGGGTGGCTTATCTATTGGTCAGGCTGGTGAATTCGATTATTCCGGCT-CACAAGCCATTAAGGCTATGAAGGAGGAGAAAATTCAAACGGTTTTAATTAATCCCAATATTGCCACTGTACAAACATCTAAGGGATTGG-CGACAAGTGCTACTTTTTGCCCTTGACCGCCGAATATGTGGAACAAGTTATTAAGGCTGAAAGGCCAAATGGTGTTCTGTTAACATTCGGTGGCCAAACTGCTTTAAATTGTGGCGTAGAACTGGAGAAGTCTGGAGTGTTTTCCAAATACAATGTCAAGATTTTGGGTACTCCAATCAAGTCAATCATAGAGACAGAAGATCGTAAAATATTTGCTGAACGTGTTAATGATATTGGTGAACAGGTGGCGCCTTCTGAGGCCGTTTACTCCGTAAAAGATGCTTTAGATGCAGCCAAACGTATAGGTTATCCCGTTATGGCTAGAGCTGCCTTCTCTTTGGGAGGCTTGGGTTCCGGTTTTGCCGATAATGAAGAAGAATTAGAGAACTTGGCTCGTCAGGCGTTGGCCTACTCCAGCCA---------------------G---------------------------------------------ATGCTACTGCCGCCTTAAAAACTGTGGCTGAAACTTTTGATTTCGGTGCATTTAATAAAGGAAATTTCTATTACTGCCAAGAGAATCACACTTCGGTGTTGGGTATGCGTAATGTGGTTAAAACTCAAAATAAATTTGTATTGACCAAGACAGAATTGTTGGAAAATTTACAGAAGAGGGCTGATT---CATTAG------TC--GGCACTGCAGGTTGCAATTCTTTATTGGTATTTTCGG-CCCAATGTAATTTTAGTGGCTATAAAATGCCACTAAAATTAATACAAACTATACAAAAACAAGGTTTATTGAAACGAGGAACTCAGATTTCCGGACCACCTAGACAAAAGAAT---GAGCCAGATTTAAATAATTTTTATATATTTCTGGATTCTGCCGCCTTTGTAGGAACCAGTTACTTAGATGTTGGCAGATATAAACCAGATTTCTTCTGTGTTTCATTCTAC--AAAATGTTCGGGTACCCTACGGGAGTAGGTGCTTTAATTGTAAGCAAGCGGGGACAGTYGGTGTTAGTTAAGCAATATTACGGTGGAGGTACTGTTAACATCGCTATGGCTCGGGAAGATTTCTATGAAAAACGTGTAGGCTTTTCATCACACTTTGAAGATGGCACTTTATCTTTCTTAACAATTGCCAATCTGCTGGGGGGCTTTAATACTTTGGAACGTTTGATACCTGCAAAGAATGGTAGAAATACAATGCAAAGAATAAGTAAACATGTCTATCAATTGGCAAAATATGGTCATGATAARTTAGCAGAGTTAAAACATACAAATGGACAGCCATTATTGAAGTTTTACAATCATAATGGCTATGAAGATTATAAGTGTCAAGGTGGTGTTATTACCTTTAATGTCTTATATGATGATGGTGCCTTTGTGGGTTTTGCTGAAATAGCTTGTTTGGCATCAGTATT-TAACATACAATTACGTACTGGCTGCTTTTGTAATCCCGGTGCTTGTCAGTGGTTTTTACAATTATCGAACAGTGATGTACGTGAGCAGTATAAATCRGGTCATATTTGTAGTGATTATAATGATTTAGTTGAAGGCTTGCCGACTGGAGCCGTTAGAGCCTCATTTGGTTATATGACAAGAAAACAAGACGTGGATAAGCTTGTTCACATGATTAAAGAATGTTGTTTGTCAACGCGAGAGGAAAGATTAAAATATTTGAAAATAGATAAATTACCAAAAGAATTAAAACATATACCAGGAAGACTTGATCCTCAACTAAAAGAGATTTGCATTTATCCCGTTAAGTCCTGTGGTGTTTTTAAGATTACCAATTCTTGGCCTCTAAGTAGTACCGGATTTCTGTACGATCGTAGTTGGATGATTGTAGATGGAGCGGGCATGGTCATAACACAGAAACTTCAAACAAGATTATGTTTGATCAAACCGATAATTAATCGGCAAAATAGTACATTGGAATTAACTTTTACTGGCAT------GAAATCTRTATATGTCGCTTTGGAAAATTCCAATCAAACAATTGACTTTGTAAATA---CATTTTGCCAAAGTAAAGTTTGCGATGACTTGGTGTCCGGGTATGACTGCGGCGAAGAAGTGGCCAATTGGTTAAGCGACTGTTTGGAGATGCCAGGTTTAAGATTAATAAAACAATATGCTGAAAGACGTGCCCAAACAGRTTTAGCCAAGAATATTGCCTTGTCTAATCAAGCACAATTTCTGTTAATTAATCGTTCTTCAGTACGGTGGTTAACACAGAAGATTTTCACACAAAATGAACCTTTATCGAATACTGTGGATAGATTTAGAGCAAATTTAGTGCTGGAAACACAAACTGCATGGGAAGAGAATGATTTCGATACATTAACTATAAATAGTACGCAGTTTAAGGTTGAATG---------
	Bengalia_sp.                                   ---------------------------------------------------------------------------------------------------------------------------------------------------------------------------------------------------------------------------TGGCATTGATACCAGAGCTTTAACCAAGAAAATAAGAGAGAAGGGTGCCCTATTGGGGCGCATTGTTTATGAATATCCCGAAAATGTAG---AAAATTTAACATTCACCGACCCGAATCAA-CGTAATTTGGTGGCTGAGTGTTCGGTTAAGCAACCCATGGTCTTTAATGAGTCCGGTTCACCCCGCATTTGTGCCATTGATTGTGGTTTGAAATTAAATCAAA---TTAAATGCTTTA-TTAAGCGTGGAGCCCGTGTAGAATTGGTGCCCTGGAATTGGAATTTAGATGACTCAACCTTTGATGGGTTATTTATATCTAACGG-TCCTGGTGATCCAGTTGTTTGCAAGGATACTGT-TGCA-CAAATACAAAAGGTATTGAAAAATGGCACTAAACCT-GTGTTCGGTATTTGTTTGGGCCATCAGTTGCTATCCACTGCCATTGGCTGCAAAACCTATAAAATGAAATACGGCAACAGAGGTCACAATTTGCCCTGTATACATCATGGCACGGGACGTTGTTTTATGACTTCCCAAAATCATGGTTTTGCTGTTGATACCGAAACTTTGCCTTTGGAATGGGAGCCTTTGTTTACCAATGCCAACGACAGCACAAATGA----AGGTATTATTCACACAGAAACCCTATTTCTCGGTACAATTCCATCCAGAACACACTGCTGGTCCTGAAGATTTTGAATTACTAT-TCRATGTCTTTTT--AAATGCTGTAAACACCCAAAAATC--ACAAGGAGCTTCTACCATAGTTTGCGCCAACAGTTAATTAATCG-CTTAATGTACACA-CCCGCT-CCGAGTCCCTATTGGAAAAGAGACCACGCAAAGTTTTAMTTTTAGGTTCTGGTGGTTTGTCTATAGGCCAGGCTGGTGAATTCGATTATTCCGGTT-CTCAAGCCATTAAAGCTATRAAGGAGGAA------------------------------------------------------------------------------------------------------------------------------------------------------------------------------------------------------------------------------------------------------------------------------------------------------------------------------------------------------------------------------------------------------------------------------------------------------------------------------------------------------------------------------------------------------------------------------------------------------------------------------------------------------------ATACTTCAGTATTGGGTATGCGTGAACTAGTAAATACTCCCAATAAATTTGTTTTGACCAAGCCAGAGTTATTAAAAAATTTGGAAAGCAATCACGATT---TATTGG------CC--GGCTCTAGAACGGGTAATTCGTTGCTGGCTTTTTCGG-CTCAATGTAATTTTAGTGGTTATAAAATGCCCCTGGAATTAATAGAGATAATACACAAACAGGGTTTATTTAAAAGGGGCAAACAAATTACGG---GTCAAAAACAAACCAAT---GAGCCTGATTTGAATAATTTCTACATATTTGTGGACACTGCTGCATATGTGGGGACCAGTTTCTTAGATTTGAGCAAATATAAACCAGATTTCTTTTGTGTTTCATTCTAC--AAAATGTTTGGGTATCCTACAGGTGTGGGAGCTTTAATTGTCAGCAAACGTGGCCAATCAGTGTTGCATAAGAAGTATTATGGTGGCGGTACCGTCAATATTGCCATGACTCGTGAAGATTTCCATGAGAAACGTTCAGGCTTTTCGTCACACTTTGAAGATGGAACTTTATCTTTTTTGACTATAGCCAATTTGCTAGATGGTTTTAATACTTTGGAACGTTTGGTGCCTGCAAAAGAGGGAAAAAATTCAATGGAAAGAATAAGTAAACATGTCTTTCAAATCGCAAAATATACTTATGATAAACTAATGAATATAAAACATGCAAATGGTCAGCCCCTGGTACAATTTTACAATCATAATGGTTATGACGATAGTACACGCCAGGGAGGTGTTGTTACCTTTAATGTATTACATGAAGATGGCAGCTTTGTGGGATTTGCTGAGGTAGCTTGCCTGGCAGCTGTTTT-TAATATACAAATACGTACAGGTTGCTTCTGTAACCCGGGTGCTTGTCAGTGGTTCTTGCAACTATCCAATACTGATATACGAAAACAATACGAATCGGGACATATTTGCAGTGATTACAATGATTTGGTTGATGGTTTACCTACAGGAGCTGTTAGAGCCTCTTTTGGTTATATGACCCGCCTAGAAGATGTGGATAAACTAATAGCTATGATTGAGGAATGCTATTTGGCCACGTCTGAGGAGAGATTGAAACGTATGGACATTAACATATTGCCAGAAGCTTTAAAACATATACCCGATAGACTAAAACCCCAACTGAAGGAGATATGCATTTATCCTATTAAATCTTGTGGAGCTTATAAAATTGCGGAKTCATGGCCTTTAACTAGAACTGGTTTTCTATACGATCGTGGTTGGATGATAGTCGATGCTTCAGGAATGGCTATAACGCAAAAACATGAAATTCGTTTATGTTTAATCAAACCTATAATCAATCAGCAACAAGGTACAATGGAACTATCTTTTACTGGCAT------GAAATCTGTGTATGTCAATTTGGACATTTCAAAGGATGAAATAGATCTTGTTAACGCCTCAATATGCCAGAGCAAAGTTTGTGATGACTTAGTGTCCGGTTATGATTGTGGCGATGAAGTGGCTASTTGGTTAWGYGAYTGYTT---------------------------------------------------------------------------------------------------------------------------------------------------------------------------------------------------------------------------------------------------------------------------------------------
	'Bezzimyia sp._YYMT2013.015_reversed'          ----------------------------------------------------------------------------------------GGGGGGCGATG---GAAGGTATATCAATAGCTGCCTTGGTCGTAGGAGAAATTTGTGAAACGCCTTCACATTGGCGGACAAAAGAAAATCTGTCCCAGTGGATGACTAAACA-CAACGTGCCTGGTATAAGTGGCATTGACACCAGAGCTTTGACTAAGAAATTACGTGAAAATGGCACTATATTGGGTCGCATTGTCCATGAAAGTGTTGAAGATGTAA---AATATTTTCAATTCTCTGATCCCAACCAA-CGTAATTTGGTGGCCGAGTGTTCAATCAAAGCACCAATGGTTTTCAATGAAGGTGGTTTTCCACGCATTTGTGCCATTGATTGTGGTTTAAAATTGAATCAAA---TAAAATGTTTCA-TATCTCGTGGAGCCTGCGTTCAATTAGTGCCCTGGAATTGGAAATTGGATGATTCAACCTTTGATGGTCTCTTCATTTCCAATGG-TCCAGGTGATCCAGATGTTTGCAGAGATACAGT-TGTC-CAGATACAAAAGGTGTTAAAATCAGGCAGGAAACCT-GTCTTTGGCATTTGTT----------------------------------------------------------------------------------------------------------------------------------------------------------------------------------------------------------------------------------------------------------------------------------------------------------------------------------------------------------------------------------------------------------------------------------------------------------------------------------------------------------------------------------------------------------------------------------------------------------------------------------------------------------------------------------------------------------------------------------------------------------------------------------------------------------------------------------------------------------------------------------------------------------------------------------------------------------------------------------------------------------------------------------------------------------------------------------------------------------------------------------TTAAAAACTGTGGCCGAAACATTTGATTTTAGTAATCCTAAACAAGGTAATTTTTACTATTGCCAAGAAAATCATACTTCAGTGCTGGGTATGCGCGAAGTCGTTAAAACGGCCAACAAGTTTGTATTGTCTAAGCCGGAGTTGCTGGAAAATGGGAAAAATATGGACAATT---TAATAG------CC--GGCACTACAGGGGGAAATTCTCTATTGGCATTTTCGG-CTCAATGTAATTTTAGTGGCTATAAAATGCCTCTGGAACTGATAAAAACTGTACAAGAACAAGGATTATTTAAACGTGGAATCCAAATTTCCG---GACCAAAACAAACTGCT---GAAGCAGATTTGAATAATTTCTATATACTTTTGGATTCTGCTGCCTATGTGGCCAGTAGTTACTTAGATGTTGGCAAATATAAACCGGATTTCTTTTGTGTATCATTCTAC--AAAATTTTCGGG------------------------------------------------------------------------------------------------------------------------------------------------------------------------------------------------------------------------------------------------------------------------------------------------------------------------------------------------------------------------------------------------------------------------------------------------------------------------------------------------------------------------------------------------------------------------------------------------------------------------------------------------------------------------------------------------------------------------------------------------------------------------------------------------------------------------------------------------------------------------------------------------------------------------------------------------------------------------------------------------------------------------------------------------------------------------------------------------------------------------------------------------------------------------------------------------------------------------------------------------------------------------------------------------------------------------------------------------------------------------------------------------------------------------------------------------------------------------------------
	'Bezzimyia sp._YYMT2013.016_reversed'          ------------------------------------------------------------------------------------------------------GAAGGTATATCAATAGCTGCCTTGGTCGTAGGAGAAATTTGTGAAACGCCTTCACATTGGCGGACAAAAGAAAATCTGTCCCAGTGGATGACTAAACA-CAACGTGCCTGGTATAAGTGGCATTGACACCAGAGCTTTGACTAAGAAATTACGTGAAAATGGCACTATATTGGGTCGCATTGTCCATGAAAGTGTTGAAGATGTAA---AATATTTTCAATTCTCTGATCCCAACCAA-CGTAATTTGGTGGCCGAGTGTTCAATCAAAGCACCAATGGTTTTCAATGAAGGTGGTTTTCCACGCATTTGTGCCATTGATTGTGGTTTAAAATTGAATCAAA---TAAAATGTTTCA-TATCTCGTGGAGCCTGCGTTCAATTAGTGCCCTGGAATTGGAAATTGGATGATTCAACCTTTGATGGTCTCTTCATTTCCAATGG-TCCAGGTGATCCAGATGTTTGCAGAGATACAGT-TGTC-CAGATACAAAAGGTGTTAAAATCAGGCAGGAAACCT-GTCTTTGGCATTTGTTTAGGTCATCAGTTGTTGTCA----------------------------------------------------------------------------------------------------------------------------------------------------------------------------------------------------------------------------------------------------------------------------------------------------------------------------------------------------------------------------------------------------------------------------------------------------------------------------------------------------------------------------------------------------------------------------------------------------------------------------------------------------------------------------------------------------------------------------------------------------------------------------------------------------------------------------------------------------------------------------------------------------------------------------------------------------------------------------------------------------------------------------------------------------------------------------------------------------------------------------------------------------------------------------------------------------------------------------------------------------------------------------------------------------------------------------------------------------------------------------------------------------------------------------------------------------------------------------------------------------------------------------------------------------------------------------------------------------------------------------------------------------------------------------------------------------------------------------------------------------------------------------------------------------------------------------------------------------------------------------------------------------------------------------------------------------------------------------------------------------------------------------------------------------------------------------------------------------------------------------------------------------------------------------------------------------------------------------------------------------------------------------------------------------------------------------------------------------------------------------------------------------------------------------------------------------------------------------------------------------------------------------------------------------------------------------------------------------------------------------------------------------------------------------------------------------------------------------------------------------------------------------------------------------------------------------------------------------------------------------------------------------------------------------------------------------------------------------------------------------------------------------------------------------------------------------------------
	'Bezzimyia sp._T705'                           --------------------------------------------------------------------------------------TATGGAGTGGTTG---GAAGGTATATCAATAGCTGCCTTGGTCGTAGGAGAAATTTGTGAAACGCCTTCACATTGGCGGACAAAAGAAAATCTGTCCCAGTGGATGACTAAACA-CAACGTGCCTGGTATAAGTGGCATTGACACCAGAGCTTTGACTAAGAAATTACGTGAAAATGGCACTATATTGGGTCGCATTGTCCATGAAAGTGTTGAAGATGTAA---AATATTTTCAATTCTCTGATCCCAACCAA-CGTAATTTGGTGGCCGAGTGTTCAATCAAAGCACCAATGGTTTTCAATGAAGGTGGTTTTCCACGCATTTGTGCCATTGATTGTGGTTTAAAATTGAATCAAA---TAAAATGTTTCA-TATCTCGTGGAGCCTGCGTTCAATTAGTGCCCTGGAATTGGAAATTGGATGATTCAACCTTTGATGGTCTCTTCATTTCCAATGG-TCCAGGTGATCCAGATGTTTGCAGAGATACAGT-TGTC-CAGATACAAAAGGTGTTAAAATCAGGCAGGAAACCT-GTCTTTGGCATTTGTCTAGGCCATCAGTTGTTGTCCAGAGCAATTGGCTGCAAAACCTTTAAAATGAAATATGGCAACAGAGGTCACAACTTGCCCTGCATTCATCATGGTACCGGTCGTTGTTTTATGACTTCTCAAAATCATGGTTTCGCCGTTGACACCGAAACTTTGCCACTGGAATGGGAACCTTTGTTTACGAATGCCAACGATAATACAAATGAAGG-AGGTATAATCCACACAGAAACCCTATTTTTCTGTCCAATTTCATCCGGAACACACCGCAGGACCGGAAGATCTTGAACTTTTAT-TCGATGTTTTTTT--AAGTGCCGTGACAAATCAAATTTC--CCATGGAGTGTCCACTATAGTTTACGTCAGCAAATTATAAATCG-TTTAATATATACA-CCCATTCCCGA-----TACTTGTAAAGAGGCCACGCAAAGTTTTAATATTGGGTTCTGGCGGTTTATCCATTGGACAGGCTGGTGAATTTGATTACTCTGGTT-CTCAGGCCATTAAGGCTATGAAAGAAGAGAAAATACAAACCGTTTTGATTAAT-CCAACATTGCCACTGTACAAACTTCTAAAGGTTTAGCAGA-AAGTGTTATTTTTTGCCTTTAACTCCCGAATATGTGGAACAAGTTATTAAAGCTGAAAGGCCCAATGGAGTACTATTGACTTTTGGTGGGCAAACGGCGTTAAACTGTGGTGTAGAGTTGCAAAGAAC---AGTGTTTTCCAAATACAACGT--AGGTTTTAGGTACTTCTATCAAATCTATTATAGCGACAGAGGACCGTAAAATATTTGCTGAACGTATAAATGAGATTGGTGAACAGGTAGCCCCCTCAGAGTCGGTTTACTCTGTGGAAGAAGCTTTAAAAGCTGCTRAACACATTGGCTATCCCGTTATGGCTAGAGCTGCTTTCTCTTTAGGTGGTTTGGGATCAGGTTTTGCCGATAATGAAGAAGAATTGGAAACTTTAGCTCAACAGGCGTTAGCCCATTCCAGTCAG-------------------------------------------------------------------------------------------------------------------------------------------------------------------------------------------------------------------TAAGCCAGAGTTGCTGGAAAATGGGAAAAATATGGACAATT---TACTAG------CC--GGCACTACAGGGGGAAATTCTCTATTGGCATTTTCGG-CTCAATGTAATTTTAGTGGCTATAAAATGCCTCTGGAACTGATAAAAACTGTACAAGAACAAGGATTATTTAAACGTGGAATCCAAATTTCCG---GACCAAAACAAACTGCT---GAAGCAGATTTGAATAATTTCTATATACTTTTGGATTCTGCTGCCTATGTGGCCAGTAGTTACTTAGATGTTGGCAAATATAAACCGGATTTCTTTTGTGTATCATTCTAC--AAAATTTTCGGGTATCCTACGGGGATAGGTGCTTTAATTGTCAGCAAACGGGGACAGTCAGTACTACTCAAGGAATATTACGGTGGTGGCACTGTTAATATGTCCATGACTCGGGAAGATTTTCATGAAAAACGTGTAGACTTTTCATCGCGCTTCGAAGACGGCACTTTGTCTTTCTTATCRATTGCMAATCTATTGGAAGGCTTTAATACATTGGAACGTTTGGTACCCGCCAAAAATGGAAAGAATACAATGGAAAGAATAAGCAAACATGTATTTGAATTAGC-AAATATGGTCATAATAAATTATCCGAGCTAAAGCATGCAAATGGAAAGTACTTAATAAAGTTTTATAACCACAATGGGTACAATGATTACAAATATCAAGGTGGTGTTATAAACTTCAATATACTGCACGAAGATGGTACSTTCGTGGGCTTTGCTGAAGTAGCTTG-TTGGCAACAGTATT-AAACATACAATTGCGTACTGGTTGCTTTTGTAATCCCGGCGCTTGTCAATGGTTTCTACAATTATCGAATAATGACATACGTACACAGTATGAATCAGGTCATATCTGTAGTGATTACAACGATCTAATTAACGGTTTACCTACTGGAGCTGTTAGAGCATCATTTGGTTATATGACACGAAAACAAGACGTGGATAAACTTGTTCACATGATAAAGGAATGCTTTTTGACTAAGCCGGAAAAAAGATTAAAACATTTAGACGTAGAAAATCTTCCAAAACATGTAATGCATGTAACAGAAAGATTGAAAGTTCAATTAAAAGAAATGTGTATTTATCCAGTTAAGTCGTGCGGTCCGGTTGAAGTAACCAATTCTTGGCCCCTTACAACCACTGGATTCGCTTACGACCGTGGTTGGATGATAGTATATGCACCGGGTATGGCCCTAACCCACAAACATAATACGAGATTATGTTTAATCGAACCTATTATTAATCGACAAAAAGGTACAATGGAATTGACATTTTGTGGCATAAAAGCGGAATCGGTGTGGGTCAGTTTAGAAATTTCAAATGAAGAAATCGATCTTGTAAATACGTCATTTTGCCAAAGTAAAATTTGTGATGACTTGGTCTCTGGTTATGACTGTGGCGAGGATGTTGCCAATTGGTTAAGYGAYTGYTTRGAAAYTYCA-----------------------------------------------------------------------------------------------------------------------------------------------------------------------------------------------------------------------------------------------------------------------------------
	'Bixinia solitaria_SG298'                      ------------------------------------------------------------------------------------------------------------------------------------------------------------------------------------------------------------------------------------------------------------------------------------------------------------------------------------------------------------------------------------------------------------------------------------------------------------------------------------GGAGCGCGCGTTGAATTAGTACCGTGGAATTGGTCATTGGATGAATCGACCTTTGATGGTCTTTTTATTTCAAATGG-TCCTGGTGATCCAGTTGTTTGCAAAGACACCGT-TACT-CAAATACAAAAGGTATTGAAATCAGGCAAGAAACCT-ATTTTTGGTATTTGCTTAGGTCATCAGTTGTTGGCTACAGCCATTGGCTGCAGAACATACAAAATGAAATACGGCAACAGAGGTCACAACTTGCCCTGCATTCATCATGGTACCGGTCGTTGTTTTATGACTTCTCAAAATCATGGTTTTGCTGTTGACACCGAAACTTTGCCATTCGAATGGGAACCTTTGTTTACGAATGTCAACGACAGCACAAATGAAGGTAGGTATAATCCATGCAGAAACCCTATTTCTCAGTTCAATTCCATCCGGAACATACCGCAGGTCCCGAAGATCTTGAACTGCTAT-TCGATGTCTTTTT--AAGTGCTGTGAAAAACCAAAAATC--TCAAGGAGCTTCCACCATAGTTTACGTCAACAGATGATCAATCG-TTTAATGTATGTT-TCCGCT-TCGAGTTGCAGCTGGAAAAGAGGCCACGCAAAGTTTTAATTTTGGGTTCTGGCGGTTTGTCGATTGGTCAGGCTGGTGAATTTGATTATTCCGGTT-CACAGGCCATTAAAGCCATGAAGGAAGAGAAAATCCAAACGGTTTTAATTAATCCCAACATTGCAACCGTACAAACATCCAAAGGCTTGGCCGA-AAGTGTTACTTTTTACCTTTGACGCCCGAATATGTGGAACAAGTTATAAAGGCTGAAAGGCCCAATGGTGTGCTATTGACTTTTGGTGGCCAAACCGCTTTGAATTGTGGTGTAG--TTGGAAAAGAATGGAGTGTTTTCGAAATA-AATGTAAAAATTTTGGGTACTCCCATCAAGTCAATTATAGAGACAGAGGATCGTAAATTTTTTGCCGAACGRGTTAATGAGATTGGCGAACAGGTGGCTCCTTCTGAGGCCGT-TATTCCGTAAAAGAACTTTG--------------------------------------------------------------------------------------------------------------------------------------------------------------------------------------------------------------------------------------------------------------------------------------------------------------------------------------------------------------------------------------------------------------------------------------------------------------------------------------------------------------------------------------------------------------------------------------------------------------------------------------------------------------------------------------------------------------------------------------------------------------------------------------------------------------------------------------------------------------------------------------------------------------------------------------------------------------------------------------------------------------------------------------------------------------------------------------------------------------------------------------------------------------------------------------------------------------------------------------------------------------------------------------------------------------------------------------------------------------------------------------------------------------------------------------------------------------------------------------------------------------------------------------------------------------------------------------------------------------------------------------------------------------------------------------------------------------------------------------------------------------------------------------------------------------------------------------------------------------------------------------------------------------------------------------------------------------------------------------------------------------------------------------------------------------------------------------------------------------------------------------------------------------------------------------------------
	'Bixinia winkleri_T827CAD2015_and_AUT031'      ------------------------------------------------------------------------------------CATTTGGAGTGGCTG---G?AGG?ATATC?GTWGCTGCCTTAGTGGTGGGAGAMAATTGTGAA?CACCTTC?CATTGGCGCTCAAARCARACTTT?TCCCAGTGGATGACTAAACA-CAATGTTCCTGGCATTACTGGTATTGATACAAGAGCTTTGACGAAGAARATACGTGACAACGGTACC?TCTTGGGGCGTATTGTCTATGAGTATCCCGAAAAT?TAC---AATCTTTTAAATTCC?TGATCCCAATCAA-CGCAATTTAGTGGCCGAGTGTTCGGTWAAGGAACCCATGGTTTTTAATGAATCAGGTTTGCCACGCATCTGTGCCATTGATTGTGGTTTRAAACTGAATCAAA---TTAAATGTTTCA-TTTCCCGTGGAGCGCGAGTTGAATTAGTACCTTGGAATTGGTCATTGGATGAATCGACCTTTGATGGCCTCTTTATTTCAAATGG-TCCTGGTGATCCAGTTGTTTGCAAAGACACCGT?TACT-CAAATACAAAAGGTTTTGAAATCAGGCAAGAAACCT-ATTTTTGGTATTTGTTTAGGCCATCASTTGTTGGCTACAGCCWTCGGCTGYAR?ACCTACAAAATGAAATACGGCAACGWAGGCCACAACTTGCCWTGCATTCATCATGGTACCGGACGCTGTTTTATGACTTCTCAAAATCATGGCTTCGCTGTTGACACCGAAACTTTGCCATTCAAATGGGAACCTTTGTTTACGAATGTCAACGACAGCACAAATGAAGGTAGGTATAATCCACACAGAAACCCTACTTCTCGGTTCAATTCCATCCGGAACATACCGCAGGTCCCGAAGATCTTGAACTGCTAT-TCGATGTCTTTTT--GGGTGTTGTGAAAAATCAAAAATC--TCAAGGAGCTTCCACCATAGTTTACGTCAACAGATGATCAATCG-TTTGATGTATGTT-TCCGCTTCGGAGTTGCAGCTGGAAAAGAGGCCACGCAAAGTTTTAATTTTGGGTTCTGGCGGTTTGTCGATTGGTCAGGCCGGTGAATTTGATTATTCCGGTT-CACAGGCCATTAAAGCCATGAAGGAAGAGAAAATCCAAACGGTTTTGATTAAT-CCAACATTGCCACCGTACAAACATCCAAAGGATTGGCCGA-AAGTGTTACTTTTTACCTTTGACGCCCGAGTATGTGGAACAGGTTATAAAGGCTGAGAGACCCAATGGTGTGCTATTGACTTTTGGTGGCCAAACCGCTTTGAATTGTGGTGTAG--TTGGAAAAGAACGGAGTGTTTTCCAAATA-AATGTCAAAATTTTGGGAACTCCCATCAAGTCAATTATAGAGACAGAGGACCGTAAGTTTTTTGCCGAACGGGTTAATGAGATTGGCGAACAGGTGGCTCCTTCTGAGGCCGTATACTCCGTTAAAGAAGCTTTGGATGCTGCCAATCGTATAGGCTATCCTGTTATGGCTCGAGCTGCCTTCTCTTTGGGTGGTTTGGGTTCCGGCTTTGCGGATAACGAAGAAGAATTGGAAAATTTGGCTCATCAGGCGTTGGCTCACTCCMGCCA---------------------G-------------------------------------------------------------------------------------------------------------------------------------------------------------------------------------------------------------------------------------------------------------------------------------------------------------------------------------------------------------------------------------------------------------------------------------------------------------------------------------------------------------------------------------------------------------------------------------------------------------------------------------------------------------------------------------------------------------------------------------------------------------------------------------------------------------------------------------------------------------------------------------------------------------------------------------------------------------------------------------------------------------------------------------------------------------------------------------------------------------------------------------------------------------------------------------------------------------------------------------------------------------------------------------------------------------------------------------------------------------------------------------------------------------------------------------------------------------------------------------------------------------------------------------------------------------------------------------------------------------------------------------------------------------------------------------------------------------------------------------------------------------------------------------------------------------------------------------------------------------------------------------------------------------------------------------------------------------------------------------------------------------------------------------
	'Blondelia eufitchiae_reversed'                ---------------------------------------------------------------------------------------------------------------------------------------------------------------------------------------------------------------------------------------------------------------------------------------------------------------------------------------------------------------------------------------------------------------------------------------------------------------------------------------------------------------------------------------------------------------------------------------------------------------------------------------------------------------------------------------------------------------------------------------------------------------------------------------------------------------------------------------------------------------------------------------------------------------------------------------------------------------------------------------------------------------------------------------------------------------------------------------------------------------------------------------------------------------------------------------------------------------------------------------------------------------------------------------------------------------------------------------------------------------------------------------------------------------------------------------------------------------------------------------------------------------------------------------------------------------------------------------------------------------------------------------------------------------------------------------------------------------------------------------------TTGTGTAAATTACCTTTTAGGGTTGTTTTTACCAGCAATGCTACTTCTGCCATTAAGCTTGTAGCTGAGACATTTGATTTCGGCTCTGAGGAAAAGGGTAATTTTTATTACTGCCAGGAAAATCACACCTCTGTTCTAGGTATGCGTGAGCTGGTCAAAACACCTTTTAAATTTGTATTAACTAAGCCAGAGCTATTGGAAAATCTTGATAGAAGAGGAACAA---GCTTAG------CC--GGTAGTAGGCAGGGTAACTCTTTGTTAGTATTTTCAG-CTCAGTGTAATTTTAGTGGCTACAAAATGCCTCTGGAGATAATAGAAACTGTACAAAGTCAAGGTTTAATCAATACCGGAACACAAGTTGGTG---GTCATTCTTTGACATAT---AAAAAGGATGTTAATAATTTTTATGTACTTTTGGATTCTGCAGCATTTGTTGGGTATGGTTTTTTAAATGTTATCAAAATACAAGCCGACTTCTTTTGTGTTTCATTTTAC--AAAATGTTTGG?TACCCTACGGGAGTAGGTGCGTTAATCGTTAGCAAGCGTGGCCGATCAGTGTTACAAAAGAAATATTATGGTGGAGGTACAGTAAACATAGCCATGACTCGTGTAGATTTTCACGAGAAACGTGTTGGATTCTCAGCGCRATTTGAAGATGGAACTTTGTCATTTTTAACCATAGCTAATTTATTGGAAGGCTTTAATACTTTAGAACATTTGGTGCCTACAAAACGAGGCAAAAATACCATGCAAAGAATTAGTAGATATGTATTTCAGCTAGCAAAATATGGCTATGATAAATTGGCAGCATTAAAACACGCAAATGGACAACCTTTGATAAAGTTTTACAATCACACTAGTTACAAAGATAGCAGATATCAAGGGGGTGTTATTACTTTTAATATTTTACACGAAGATGGTGCWTTTGTGGGGTTTGCTGAGGTTGCTTGCTTAGCAGCTGTATT-TAATATCCAACTTCGTACTGGTTGCTTTTGTAACCCAGGTGCTTGTCAATGGTTTTTGAAACTCTCTAATAACGATATTCGTAAACAATATGAATCCGGGCATATTTGCAGCGATTATAACGATTTGATAGATGGGGTGCCTACTGGAGCTGTTAGGGTATCATTTGGTTTTATGACACGAAAACAAGATGTTGATAAAATAATTAGCATGATTGAAGAATGTTACTTATCTGCACCTGATGACAGAATTCAACGTATGGACATTAACAAGCTGCCAATGTCTTTAAAACATATCCCAGAGAGATTAAAACCAAAATTAAAAGAAATCTGCATTTACCCCATTAAATCTTGCGGAGCATTCAAAGTYATAGATTCCTGGCCTTTAACTGCTACGGGATTTCTTTACGATCGCTGTTGGATGATAGTGGATGCTACAGGCATGGCTCTTACACAAAAACATCAATCTAGACTTTGTTTAATAAGACCGATCATACATCGAGACAAGGGTATTATGGAATTAACGTTTACTGGTAT------GAAGTCCGTTGAATTTAGTTTGGAAATTGAAAGCGATAAAATTGATGTATTAAATGCATCCATATGCCGAAGTAAAGTGTGCGATGATTTAGTATCTGGATATGACTGTGGTGAAAAAGTAGCCAATTGGTTAAGCGATTGTTTAGAAATATCAGGTTTAAGGTTAATTAAGCAATATGATAAAAGGCTTTGTCAGGATGGCTCTGCTAATGAGATTTCCTTATCCAATCAAGCACAGTTTTTATTGATAAACAGATCTTCTGTAAGGTGGCTTACAAAAAAAATTGATTCAGAAAAAGAGCCTATAGATCACACAGTTGATAGATTTAGAGCAAATTTGGTGATAGAAACACCAACAGCTTTAGAAGAGACAGATTTTATAAGCCTAACTATAGGCAATACAGAATTTAAA-----------------
	'Bogosia sp._SG133_reversed'                   -------------------------------------------------------------------------------------------------TG---GAAGGCATATCGATAGCGGCGTTGGTGGTGGGGGAAAATTGTGAAACACCTTCACATTGGTGTGCAAAAGGAACATTGTCACAGTGGATGGAAGAACA-TAATGTACCTGGTATAAGTGGCATTGATACCCGAACTTTGACTAAAAAGATACGTGAAAATGGTTCTCTATTGGGCCGCATTGTCTACGAGTATCCTAAAGATATTG---AAACTCTGGAATTTTCCGACCCCAATCAA-CGTAATTTGGTGGCTGAGTGTTCGGTGAAAGAGCCGATGGTGTTTAACGAATTGGGTTCACCCCGTATTTGTGCCATTGATTGCGGCTTGAAATTAAATCAAA---TTAAATGTTTTA-TTTCACGAGGAGCACGAGTAGAGTTGGTGCCTTGGAATTGGGAATTAAATGAATCAACATTTGATGGATTGTTTATTTCTAACGG-GCCTGGTGATCCCATGGCTTGCAAGGATACTGT-TGCC-CAAATACAAAAAGTACTGACGGCTGGCAAGAAGCCT-GTATTTGGAATTTGTTTAGGTCA------------------------------------------------------------------------------------------------------------------------------------------------------------------------------------------------------------------------------------------------------------------------------------------------------------------------------------------------------------------------------------------------------------------------------------------------------------------------------------------------------------------------------------------------------------------------------------------------------------------------------------------------------------------------------------------------------------------------------------------------------------------------------------------------------------------------------------------------------------------------------------------------------------------------------------------------------------------------------------------------------------------------------------------------------------------------------------------------------------------------------------------------------------------------------------------------------------------------------------------------------------------------------------------------------------------------------------------------------TGTCTTTGC-TCAATTGTTATTTTAGTGGCTACAAAATGCCTCTAGAATTAATAGAAATTGTGCAAAGACAAGGTTTAGTTACGCGAGGATTACAGATTTCTG---GTAATACAGATGCAAAT---AAACCAGATTTAAATAATTTCTTTATACTTGTGGATTCTGCAGCCTTCGTAGCATCGAATTATTTCGATGTTGGTAGATATAAACCTGATTTTCTTTGTGTATCATTTTAT--AAAATGTTTGGGTATCCTACAGGAGTAG--------------------------------------------------------------------------------------------------------------------------------------------------------------------------------------------------------------------------------------------------------------------------------------------------------------------------------------------------------------------------------------------------------------------------------------------------------------------------------------------------------------------------------------------------------------------------------------------------------------------------------------------------------------------------------------------------------------------------------------------------------------------------------------------------------------------------------------------------------------------------------------------------------------------------------------------------------------------------------------------------------------------------------------------------------------------------------------------------------------------------------------------------------------------------------------------------------------------------------------------------------------------------------------------------------------------------------------------------------------------------------------------------------------------------------------------------------------------
	'Calliphora vicina_reversed'                   -AACTATTGGTATTAACTTATCCGATGATTGGTAACTATGGTGTACCCGATATGGATGAAAAAGATGAAAACGGTTTGCCCAAACATTTGGAGTGGTTG---GAGGGCATATCGGTAGCAGCCTTAGTGGTGGGAGAAAATTGTGAAACACCCTCTCATTGGCGTGCCAAGGAAACATTATCCCAATGGATGGAAAAACA-CAATGTGCCTGGTATTAGTGGCATAGATACCAGAGCCTTGACCAAGAAGATACGTGAAAATGGTACGATATTGGGACGCATTGTTTATGAGTATCCTGAAAATGTAG---CTTCTCTGAAATTCTCCGATCCCAATCAG-CGTAATTTGGTGGCTGAGTGTTCGGTAAAGGAACCCATGGTGTTCAATGAGTCCGGTTCTCCTCGTATCTGTGCTGTGGATTGCGGTTTGAAACTGAATCAAA---TTAAATGCTTTA-TTTCCCGTGGTGCAAGAGTTGAATTGGTGCCCTGGAATTGGGAATTGGATGAATCCAAATTTGATGGTCTGTTCATTTCCAATGG-TCCTGGTGATCCGGTTGTTTGCAAGGATACCGT-TACT-CAAATAAAAAAAGTGTTGAAATCAGGCAAGAAGCCA-GTGTTTGGTATTTGTTTGGGTCATCAGTTGTTGTCCACAGCTATTGGCTGCAAAACCTACAAAATGAAATACGGCAACAGAGGTCACAATTTACCTTGTATCCACCATGGTACAGGACGTTGTTTTATGACTTCACAAAATCATGGTTTTGCTGTAGACACCGAAACTTTGCCCTTGGAATGGGAGCCTTTGTTCACCAATGCCAACGATAGCACCAATGAAGGTAGGTATAATTCACACAGAAACCCTATTTCTCGGTACAATTCCATCCGGAGCATACCGCTGGTCCCGAAGATCTGGAAATTCTAT-TTGATATATTCTT--AAGTGCGGTGAAAAATCAAAAAAC--ACAGGGTGCTTCCACCATAGTTTACGCCAACAGCTGATAAATCG-TCTGTCGTATACA-CCCACTCCCGAGTCTTTGCTGGAAAAGAGACCACGCAAAGTTTTAATTTTGGGTTCTGGTGGTTTATCTATTGGCCAGGCTGGTGAATTTGATTATTCTGGTT-CCCAGGCCATTAAAGCCATGAAGGAGGAAAAAATTCAAACTGTTTTGATTAATCCCAACATTGCCACCGTACAAACTTCCAAGGGCTTGGCCGACAAGTGTTACTTTTTGCCATTGACAGCCGAATATGTGGAACAAGTTATTAAGGCTGAAAGA-CCAATGGTGTACTTTTGACGTTTGGTGGCCAGACAGCTTTGAACTGTGGTGTCGAGTTGGAAAGATCCGGAGTGTTCTCCAAATACAATGTCAAGATTTTGGGTACTCCCATCAAATCAATTATAGAGAC-GAAGATCGTAAAATATTCGCTGAGCGTGTTAATGAGATTGGAGAACAGGTGGCTCCTTCCGAGGCCGTTTATTCCGTAGAAGAAGCTATAAATGCTGCCAAGCGTATCGGCTACCCCGTAATGATAAGAGCTGCCTTCTCTTTGGGTGGTTTGGGTTCCGGTTTTGCCGATAATGAGGAGGAATTGAATACTTTGGCGCACCAGGCTTTGGCTCACTCCAGCCAACTGATTATAGACAAATCTGAAAGGCT--------------------------------------------------------------------------------------------------------------------------------------------------------------------------------------------------------------------------------------------------------------------------------------------------------------------------------------------------------------------------------------------------------------------------------------------------------------------------------------------------------------------------------------------------------------------------------------------------------------------------------------------------------------------------------------------------------------------------------------------------------------------------------------------------------------------------------------------------------------------------------------------------------------------------------------------------------------------------------------------------------------------------------------------------------------------------------------------------------------------------------------------------------------------------------------------------------------------------------------------------------------------------------------------------------------------------------------------------------------------------------------------------------------------------------------------------------------------------------------------------------------------------------------------------------------------------------------------------------------------------------------------------------------------------------------------------------------------------------------------------------------------------------------------------------------------------------------------------------------------------------------------------------------------------------------------------------------------------------------------------------------------------------
	Campylocheta_semiothisae                       ----------------------------------------------------------------------------------------------------------------------------------------------------------------------------------------------------------------------------------------------------------------------------------------------------------------------------------------------------------------------------------------------------------------------------------------------------------------------------------------------------------------------------------------------------------------------------------------------------------------------------------------------------------------------------------------------------------------------------------------------------------------------------------------------------------------------------------------------------------------------------------CATAATTCATACAGAAACCCTATTTTTCTGTACAATTTCATCCGGAACATACCGCTGGTCCGGAAGATTTTGAACTATTAT-TCGATATCTTCTT--GAATGCTGTTAAAAATCAAAAGGA--ACAGGGAGCATCTACCATAGTTTACGACAACAATTAATTAATCG-CTTAATGTACACT-CCCACT-CCGAGTCATTGTTGGAAAAGAAACCACGCAAAGTTTTAATTTTGGGCTCGGGAGGCTTGTCCATTGGCCAGGCAGGGGAATTTGATTATTCGGGCT-CGCAAGCCATTAAGGCCATGAAAGAAGAGAAAATACAAACTGTTTTAATTAATCCCAATATAGCCACCGTACAAACGTCTAAAGGTTTGGCCGA-AAGTGTTATTTTCTGCCTTTAACACCCGAGTATGTAGAGCAAGTTATTAAAGCGGAAAGACCGAATGGTGTGCTCTTAACGTTTGGAGGCCAAACAGCTTTAAATTGTGGTGTAGAGCTGGAAAAATCGGGAGTATTTGCCAAGTACAATGTCAAAATACTGGGTACCCCTATAAAATCTATTATAAACC--GAAGATCGTAAAATATTTGCAGAACGGGTAAATGAGATAGGCGAACAGGTGGCTCCATCTGAAGCAGTTTATTCGGTGGAAGAAGCTCTTAGTGCTGCCCAGCGTATAGGTTATCCGGTTATGGCCCGTGCCGCCTTTTCTTTGGGTGGTTTGGGCTCAGGTTTTGCTGACAACGAAGAGGAGCTGGGTACTTTGGCTCAACAGGCTTTGGCCCATTCTAGCCAA----------------------------------------------------------------GTATGCTACTGCCGCCATAAAAATTGTAGCGGAAACTTTTGATTTTGGTTCTGTTGAACAAGGTAATTTTTATTATTGTCAGGAAAATCATACCTCTGTATTGGGTATGCGCGAGCTGGTGAAGACTAATAACAAGTTTGKGCTGACTACACCAGAACTTTTGGAAAATCTTGATAAAAGTCATACAA---TTTTAG------TG--GGCTCTAAATCTGGTAATTCACTGCTAGCTTTTTCGG-CTCAATGTAACTTTAGTGGCTACAAAATACCTCTAGATCTAATAGAAAGTGTGCAAAAACACGGCTTATTTAATCGTGGAACACAGGTTTGTG---GCCAGAAACAACCACCC---GAGTACGATTTAAATAATTTTTTCATACTGTTGGACACTGCATCATTTGTAGCTTCCAGCTATTTAGATGTAAGCAAATATAAACCTGACTTTTTTTGTGTGTCGTTTTAC--AAAATCTTTGG?TATCCTACGGGAATTGGTGCTTTACTTATAAGCAAGCGTGGTCAATCTGTTCTAAACAAAAAATATTATGGTGGTGGTACAGTTAATATTGTAATGGCTCGTGAAAACTTCTATGAAAAACGCATTGGATTTTCATCGCATTTTGAAGATGGCACTTTGCCTTTTTTGGCTATCGTAAATTTAATCGAAGGCTTTAATACATTGGAACAGTTAGTTCCTGCAACAAGAGATAAGAACACAATGGAAAGAATTAGCAAACATGTCTTTCAATTGGCTAAATATGGATATAATAAACTATCATATTTAAAGCATGCAAATGGTCAACCTTTGGTTAAGTTCTACAATCATAATGGCTATAAAGATAGAAGATATCAAGGTGGTATAATTACCTTTAATGTTCTACATAGCGATGGCGCTTTTGTAGGGTTTGCTGAAGTGGCATGTATGGCAGCTGTATA-TAATATCCAACTACGCACTGGATGTTTTTGTAATCCAGGTGCTTGTCAATGGTTTTTACAATTGTCTAACAGTGACATTAGAAAGCATTATGAATCTGGTCATATATGTAGTGATTACAATGATTTAGTTGAAGGTGTACCTACAGGTGCTGTTAGAGTATCAATTGGTTATATGACAACCAAACAAGATGTAGATAAAATTGTTAATATGATCGAAGAATGCTACCTGGTTTCGCCTGAGGAACGATTGCAACGTTTAGCCATTGATAAATTACCAAACGCTCTAAAAGAAATACCAGAAAGATTGAGACCTCAACTAAAAGAAATTTGCATTTATCCAATTAAATCTTGTGGAGCTTTTAAAGTTTTCGATTCTTGGTCACTAACAAGAACTGGTTTCTTATATGATCGTAGTTGGATGATAGTCGATGCTTTAGGAATGCCCATAACACAAAAACATCAAACAAGATTATGTTTAATTAAACCAATTATCAATCGACATAAAGGCATAATGGAGTTAACGTTTATTGGTAT------GAAATCCATATATGTTTATCTGGAAACTATAGAAGAACCCAATGGCTTTATAAGAACTTCATTATGTCAAAGTAAAATTTGCGATGATCTTGTGTCTGGACATGATTGTGGCGATGAAGTAGCCAATTGGCTAAGTAATTGCTTGGAAATGCCGGGTGTAAGATTAGTTAAACAAATTGCTGAAAGACAAGCTCAAACAGGTTTCTCAAAAGATATTGCCTTTTCTAACCAAGCTCAATTTTTGCTTATTAATCGGTCATCCGTTAGATGGCTAGCACAAAAGATTTATACTGAAAAAGAACCTYTATCTAATACAGTGGATAGGTTTAGGGCGAATTTAGTGATAGAGACTCAAACTGCTTTAGAAGAAATGACTTTTGAATCTATAACGATCGGAGATACTAAATTTATC-----------------
	'Catharosia nebulosa_reversed'                 ---------------------------------------------------------------------------------------------------------------------------------------------------------------------------------------------------------------------------------------------------------------------------------------------------------------------------------------------------------------------------------------------------------------------------------------------------------------------------------------------------------------------------------------------------------------------------------------------------------------------------------------------------------------------------------------------------------------------------------------------------------------------------------------------------------------------------------------------------------------------------------------------------------------------------------------------------------------------------------------------------------------------------------------------------------------------------------------------------------------------------------------------------------------------------------------------------------------------------------------------------------------------------------------------------------------------------------------------------------------------------------------------------------------------------------------------------------------------------------------------------------------------------------------------------------------------------------------------------------------------------------------------------------------------------------------------------------------------------------------------GCTGATCCATTAGAATATACAGTTATCTTTACTAGCAATGCTACAGCAGCTATAAAAACAGTAGCGGAAACTTTTGATTTCGGCACCATAGAACCGGGCAATTTTTATTATTGCCAAGAAAATCACACTTCTGTATTGGGYATGCGTGAACTRGTACGAACACCAAAYAAATTTGTKCTAACCAAGCCAGAACTTYTGGAAAATCTTGAAAAACGACATGAAT---TTAAAG------CA--GGAACTCAGCARGGAAATTCTTTATTAGTATTTTCGG-CCCAATGTAATTTTAGTGGCTACAAAATGCCTCTCGAACTAATAGAAATAGTTCAATCACAAGGTTTAATTAATAGGGGGACCCARATCAGTGGAGAACAAATTAAAACACAT---AAACCAGATTTAAACAATTTCTTCATACTTTTAGACACTGCAGCTTACGTAGCAACAAATTATTTGGATATAAGTAAATATAAGCCAGACTACTTCTGTGTATCTTTTTAT--AAAATGTTCGGGTACCCCACCGGAGTAGGTGCACTAATTGTCAGTAAGCGGGGACGTTCCCAATTRCTTAAGAAATATTACGGCGGAGGCACAGTAAATATTGCTATGGCCCGTGAAGATTTTCATGAAAAGCGATCTGGATTTTCCTCACACTTTGAAGATGGCACMTTAGCGTTCATAACCATWTCAAATTTGTTACAMGGTTTTCATACTTTAGAAAGCTTAATWTCTCCAAAAGGTTATAAAAACACCATGGAAAGAATAAGCAAACATGTTTTTCAATTAGCCAAATATGGCTATGATAAATTAATGTCCCTCAAACATCGAAATGGCCAACCCTTAGTGCTGTTTTACAATCATAATGGTTATGAAGAAAGCAGATATCAAGGTGGTGTTATTACCTTTAACATCCTACATGAAGATGGTACTTTTGTCGGCTTTGCTGAAGTAGCTTGCTTGGCAAGTGTATA-TAATATACATTTGCGCACCGGATGTTTTTGTAATCCAGGTGCTTGTCAATGGTTTCTACGATTGTCCAACAATGAAATACGTAAACAGTACGAATCGGGACATATTTGTAGTGATTACAATGATTTAATTGATGGTTTGCCTACAGGAGCTGTTAGAATATCATTTGGTTATATGACAAGCAAACAAGATATTGAGAATGTTGTAAGAATGATTAAAGAGTGCTATTTGGTATCACCTGAGGAAAGATTGCGTCGTATTGACATTGGCAAACTACCAACGGCTTTAAAACATATACCAGAAAGATTAAAGCCGCAATTAAAGGAAATATGTATTTACCCTATAAAGTCATGTGCAGCTTTTAAGATAAAGGATTCATGGCCTTTAWCAAGTACTGGTTTTCTATATGATCGTAGCTGGATGATCGTGGATGCATCAGGCATGGCCATAACTCAAAAACATCAGACTAGATTATGTTTAATTAAACCAATTATCGATTGCCAAAAAAAGAAAATGGAACTAACTTTTATTAATAT------GAAATCTGTATGTGTTAATTTAGAAATT---GATGGASCAAATCATCATATAAATTCTTCATTATGTCAAAGTAAAGTTTGTGAAGATATTGTGTCCGGGTATGATTGCGGAGATGAAGTGGCCGCTTGGTTAAGCGATTGCTTAGAAATGTCAGGTTTAAGACTGATTAAACAATCTTTGGGAAGGCGTACGCAGGGAGGATCCGAGAAAGATATTGCTTTATCTAATCAAGCACAATTTTTATTAATTAATAGRTCATCTGTTAGATGGCTTACACAAAAAATTCCTACGGAAAAAGAACCTTTAGCGCATACAGTCGATAGGTTTAGAGCCAATTTAGTAATTGAGACACAAACTGCCTTGGAAGAAATGGACTTTAAAACTTTAATATTAGGCGATACCGAATTTAAT-----------------
	Cephenemyia_jellisoni                          ---ATTTTGGTATTAACTTATCCATTGATTGGTAATTATGGTATTCCTGATGTGGAGGAAAAAGATGAATATGGGTTGCCTAAACACTTGGAGTGGTTA---AATGGTATATCAGTAGCTGGATTAGTGGTGGGTGAAAACTGCGAGACACCATCTCATTGGAGTGCGAAGGAAACACTATCTGAATGGATGGAAAAACA-TAATGTTCCTGGTATTAGTGGCATTGATACTAGAGCCTTGACTAAAAGGATCCGTGAAAATGGTTCTATATTGGGTTGCATTGTGTATGACTATCCAGAAAACATAG---AGTCTTTAACGTTTACCGATCCTAATCAG-CGTAATTTGGTAAGCGAGTGTTCAGTAAAAGAACCTATGATTTTCAATGAAACTGGTTCACCTCGCATTTGTGCCATAGATTGTGGTCTGAAATTGAATCAAA---TCAAATGTTTTC-TATCTCGTGGTGCACGTGTTGATTTAGTGCCGTGGAACTGGGAGTTAGATGAAAGCACCTTCGATGGTCTGTTTATTTCCAATGG-TCCTGGCGATCCAGTTGTTTGCAAGGATACGGT-TTTT-CAGATTCAGAAAATTTTGAAATCAAGCATGAAACCT-GTATTTGGTATTTGTTTGGGTCATCAGTTGCTGTCCACGGCCATAGGTTGCAAAACGTTTAAAATGAAATATGGAAACAGAGGTCACAATTTACCCTGTATACATCATGGTACAGGACGTTGTTTTATGACTTCTCAAAATCATGGTTTTGCGGTAGATACTGAAACTCTGCCTTTTGAATGGGAGCCTCTATTTACCAATGCCAATGACTGTACCAATGAAGGTAGGTATTATCCACACAGAAACCCTACTTTTCGGTGCAATTTCACCCAGAACATACAGCTGGCCCTGAAGATCTCGAAMTTCTAT-TCGATGTTTTCCT--AAGTGCTGTAAAAAGTCAAAAGTC--ACACGGAGCTTCTACTATAGTTTGCGTCAGCAGCTAATCAATCG-TTTAATGTACACA-CCCAGTCCAGAGTCGATACCCGAGAAAAGACCTCG-AAGGTTTTGATTTTAGGTTCTGGTGGTTTATCTATTGGTCAAGCTGGTGAATTTGATTATTCCGGTT-CTCAGGCTATTAAAGCTATGAGGGAAGAAAAAATACAAACCGTTYTGATTAATCCCAACATTGCAACCGTACAAACCTCAAAAGGCCTAGCCGACAAGTGTTACTTTTTGCCTTTGACT-CCGATTATGTGGAGCAAGTTATAAAGGCAGAAAGACCAAACGGTGTTCTATTGACTTTTGGTGGTCAAACAGCTTTGAATTGCGGTGTAGAACTAGAAAAGGCCGGTATATTTTCCAAATA-AATGT--AGATTTTGGGTACACCTATCAAATCGATTATAGAC---GAAGATCGTAAAATATTTGCTGAACGCATTAACGAAATCGGCGAGCAGGTGGCTCCTTCGRAAGCTGTTTGCTCAGTAGAGGAGGCTTTGAAGGCTGCTGAGCGTATTGGTTATCCAGTATTGGCAAGAGCTGCCTTCTCTTTGGGAGGCTTAGGTTCCGKCTTTGCTGATAGTGAAGAAGAATTGG-----------------------------------------------------------------------------------------------TTTACAAAAATGCTACGGATGCTATAAAAATTGTAGCTGAAACATTTGATTTTGGTATTTCGGAGCCGGGGAACTTTTATTATTGTCAGGAAAATCATACATCTGTATTGGGTATGCGAGAATTGGTTAAAACTTCTAATAAGTTCGTGCTAACTAAACCAGAATTATTAGAAAATCTTAAATGTAGTCATAGTT---CGTTTA------AA--GGCCCTAAAAAGGGTAATTCGTTGGTCGTGTTCTCAG-CACAATGCAATTTTAGTGGTTATAAAATGCCTCTGGAAGTAATAAAAACTATACAAAAATGCGGTTTGGTAAATCAGGGAAAACAAATATCCG---GTGTTAGATATACCAAA---GAGTCACATTTAAATAATTTTTACGTTTTCTTGGATTCAGCATCTTTTGCAGCTTCTAGTTATTTAAACATTAATAAATATAAACCCGATTTCTGTTGTATATCTTTCTAC--AAAATGTTTGG-TACCCCACTGGTGTTGGAGCTTTAATCGTCAGTAGACGTGGTCAGGCGGTACTGCATAAGCAGTATTATGGCGGTGGTACTGTTAATATTGCAATGGCCCGTGAAGAATTCCATGAAAAACGTTCTGGATTTTCATCACGTTTTGAAGATGGTACTTTACCCTTCCTAACCATATCCAATTTACTGGAGGGTTTCAATACTTTGGAGCGTTTGATCCCACCGACAGAAGAGAAAAATACCATGCAAAGAATAAGTAGTTATGTTTACCAGCTGGCCAAATATGGCTACCAAAAGTTATCATCTTTAAAACATGCAAATGGTCAGCCATTGGTGAAGTTCTATAATCACAATGGTTATGAAAATTGTAAATATCAAGGTGGTATTATTACYTTTAATATATTACATGAAGATGGTACTTTTGTGGGGTATGCTGAAGTCGCTTGCCTAGCAACTGTATA-CAACATACAATTACGTACAGGTTGCTTTTGTAATCCTGGTGCTTGCCAATGGTTCCTACAATTATCCAATAGGAATATACGGAAACAGTATGAATCTGGCCATATTTGTAGTGATTACAATGACTTAATAGATGGCCTACCTACAGGTGCTGTCAGAATTTCTTTTGGCTATATGACACGTAAACAAGACTTAGATAAAGTTGTTGCTATGTTTCGAGAATGTTTTTTGACTACAGCCGAAGAAAGATTAAAGCGCATTGATATCAGTAAGTTGCCCCAAACATTGCAACATATACCAAACAGATTAAAACCGCAATTGAAAGAGATCTATATTTATCCCATCAAATCTTGCGGATCCTTCAAAGTGACCGGTAGCTGGCCTTTAACAAATACTGGTTTACTTTATGATCGCGGATGGATGATAGTAGATTCATCGGGCATGGCAATAACCCAAAAACATCACACTAGAATGTGTTTAATTAAACCTCTTATCAATCATAACACAGGCTCAATGGAATTGACATTTGTAGGCAT------GAAGTCGATATGTGTCARTTTAGATACGCCATTGGTTAAAAATCATTTAGTTAATACATCTTTTTGCCAAAGTAAAGTGTSCAATGATTTAGTGTTTGGTTATGATTGTGGCAACGATGTRGCGGAATGGATAAGTAATTGTTTAGAGACACCTGGCTTAAGACTAATCAAACACAATGCCGATATACGTTCTCAACAGGGCTCTTCTAAAGAAATTGCTTTATCTAAYCAAGCTCAGTTCCTGCTGATCAATCGAGCTTCCGTTAAATGGTTAATACAAAAAATTGCAACGGAGAAAGAAACACTAACAAATACTGTTGACAGATTTAGAGCAAATCTTGTGATAGAAACCCAACCGCTC--------------------------------------------------------------------
	Ceracia_dentata                                ------------TTAACTTATCCCTTGATTGGTAATTATGGCATACCTGACATGGAGGAAAAAGATGAAAATGGCTTGCCCAAACATTTGGAGTGGTTA---GATGGCATTTCAATAGCTGCCTTAGTAGTAGGAGAGAATTGTGAAACACCTTCACACTGGCGTGCGAAAGAAACATTRTCACAATGGATGGAAAAACA-CAATGTACCCGGTATAAGTGGCGTCGATACTAGAGCACTTACGAAAAAAATACGTGAAAATGGAACCATATTGGGCCGAATTGTGTATGA------CAAAAACGTAG---AATCTTTGAAATTTTCTGATCCCAATAAA-CGCAATTTGGTAGCCGAATGTTCAGTGAAGGAGCCAATGGTTTTCAATGAATCAGGCTCACCGCGTATTTGTGCTATTGACTGCGGCTTAAARYTRAATCAAA---TTAAATGCTTTA-TATCCCGCGGGGCGCGAGTGGAATTGGTACCCTGGAACTGGAAGTTAGATGAATCAACATTTGATGGMTTGTTTATTTCCAATGG-TCCTGGCGATCCATTGGCTTGCCAGGATACTGT-TGCG-GAAATAAAAAAAGTGCTAAAAAATGGCAAGAAACCC-GTGTTTGGTATTTGTTTGGGACATCARTTACTGTCTGCAGCCATTGGCTGTAAGACCTATAAAATGAAATACGGCAACAGGGGTCACAACTTACCGTGTGTACATCATGGTACYGGACGCTGTTTCATGACTTCTCAAAATCATGGCTTTGCTGTTGATATTGAAACTCTGCATCACGAATGGGAGCCTTTATTCACAAAYATCAATGACAGCACMAATGAAGGTAGGTATCATCCATACAGAAGCCTTTTTTCTCAGTACAGTTTCATCCAGAACATACCGCGGGCCCTGAAGATCTTGAATTGTTAT-TTGATGTATTTTT--AAATGCTGTTAAAAGTCAAATCTC--YAACGGAGCTTCTAGTATAGTTTGCGACAAAAACTCATAAACCG-TTTAGAATACACT-CCCACA-CCGAGTCTTTACTGGAGAAAAGACCGCGCAAAGTTTTGATTTTAGGTTCGGGTGGATTATCTATTGGTCAGGCCGGTGAGTTTGATTATTCTGGTT-CGCAGGCTATTAAAGCGATGAAAGAGGAAAAAATTCAAACGGTTTTAATAAATCCCAACATTGCCACCGTCCAAACTTCTAAAGGCTTGG-CGA-AAATGTTACTTTTTACCTTTGAC-GCCGAATATGTGGAGCAAGTTATCAAGGCCGAAAGACCCAATGGTGTACTTTTAACTTTTGGTGGTCAAACCGCTTTAAATTGCGGTGTAGAGTTGGAAAATTCKGGAGTCTTTT-CAAATACAATGT--AAATTTTAGGTACACCCATCAAATCAATTATAGAGAC-GAAGATCGTAAAATATTTGCTGAACGTGTAAATGAAATTGGTGAAAAAGTAGCCCCTTCAGAAGCCGTTTATTCGGTAGAC?AAGCTTTAAATGCAGCCCAACGTATCGGCTATCCTGTTATGGCAAGGGCTGCTTTCTCTTTTAGTGGTTTAGGATCTGGTTTTGCTGATAATGAAGAAGGACTGGAAAATT----------------------------------------------------------AATGCAGATCCTGTGGAGTTCAATGTTGTATTTACCAGCAATGCTACTGCTGCAATAAAGTGTGTAGCTGAAACATTTGATTTTGGCTCTATCGAACAGGGTAGTTTTTATTATTGCCAAGAAAATCATACCTCYGTTTTGGGTATGCGAGAGTTGGTTAAAACTCCTTTCAAATTTGTATTGACTAAACCAGAGCTTTTGGAAAATCTAGAAAAGAGGAATGAGT---ACTCAA------GT--GGCTCTAAGCGGGGTAATTCTTTATTAGTATTTTCAG-CTCAGTGTAATTTTAGCGGCTATAAAGTGCCACTGGAATTGATAGAAACGGTACAAAACCACGGATTAGTCAATAAAGGAACACAAGTTTCTG---GCAAACCTCAAAATAAT---GAAGCRGATGTAAGTAATTTTTACATACTTTTGGACTCCGCTGCATATGTAGGATCCAGTTATTTAGATGTAGGAAAATATAAACCAGACTTTTTTTGTGTTTCATTCTAC--AAAATGTTYGG-TATCCAACGGGAGTGGGTGCTCTAATTGTTAGTAAAAGGGGTCAATTAGTTCTATGTAAGAAATACTACGGTGGAGGTACAGTCAATATTGCAATGACCCGTGAAGATTTTCATGAAAAACGTGTTGGATTTTCACCGCACTTCGAAGATGGAACTTTGTCTTTTTTAGCGATAGCAAATTTACTTGAAGGCTTTAAYACTTTGGAACGCCTCATACCTACTAGAAATGGAAAAAATACAATGGAAAGGATTAGCAAATATGTTTATCARTTGGCTAAATATGGCTATGATAAACTATCGGCTTTAAAACATTCAAATGGTCAACCTTTAATGAAGTTTTATAATCACACTGGTTACAAGGATAGCATACATCAAGGTGGTGTTATAACTTTTAACATTTTACACGAAGATGGCACTTTCGTAGGTTTTGCCGAAGTTGCTTGTTTGGCGGCTGTGTT-TAATATCCAACTACGCACTGGATGTTTTTGCAATCCAGGAGCTTGTCAATGGTTTCTTCAATTATCCAATAACGATATACATAAACAATATGAATCTGGTCATATTTGTAGTGATTACAACGATTTGATTGAGGGCTTGCCTACAGGAGCTGTAAGAGTATCATTTGGCTATATGACGCGTAAACAAGATGTTGACAAAATTATTACCATGATTGAGGAATGTTATCTAGCTACGCCTGAAGATAGGTTTAAACACATGGATTTAGCAAAATTACCAACAGTTTTGAAACACGTGCCAAGCAGACTAAAGCCTCAATTGAAGGAAATTTGCATTTATCCCATTAAATCTTGTGGAGCTTTTAAGGTCATAGGTTCTTGGCCCTTAACAAGTATTGGTTTCCTATACGACCGAGGTTGGATGATAGTAGATTCTTCAGGCATGGTGTTAACTCAGAAACAGCAAACAAGGCTATGTTTAATAAAACCAATTATAGACCGCTGCAAAGGTACAATGGAATTGACTTTCACGGGCAT------GAAGCCTGTCTATGTTCGTTTAGACATTCCAATCGATCAGATTAACGTTATAAACTCATCTTTATGTCAAAGTAAAATTTGCGATGACCTAGTATCTGGATTTGATTGTGGCGACGAAGCAGCATATTGGTTAAGTGATTGCTTAGAAATACCTGGCCTAAGATTAGTCAAGCAATGTACAAAAAGACTTTCCCAAGACGGCGTCATAAAGGAAATAGCTTTATCTAATCAAGCTCAATTTTTATTAATTAATCGAGCATCTGTCAGGTGGCTCGCGAAAAAAATTACTATGGAGGAGGAACCATTGTCTCACACAGTG--------------------------------------------------------------------------------------------------------------
	Cuterebra_austeni                              ------------CTAACATATCCATTGACTGGTAATTATGGTGTTCCTGATGAAGAAGAAAAAGATGAACATGGTTTACCTAAACATTTGGAATGGTTG---GATGGAATAACAGTGGCTGCCTTAGTGGTGGGAGAAGACTGTGAGACACCATCTCATTGGCGTTCAAAAGAAACTTTATCAAAATGGATGTATAAACA-CAATGTGCCAGGTATTAGTGGAATCGATACTAGAGCTTTAACTAAGAAAATTCGTGAAAATGGTACCATATTGGGTCGCATTGTGTTTGAGTATCCTGAAAATATAA---ACTCTTTAACATTCTTTGATCCAAACAAA-CGTAATCTAGTAGCCGAGTGCTCGATAAAGAAACCTATGGTTTTCAATGAAACTGGTTTGCCACGTATTTGTGCCATAGATTGTGGTTTAAAATTAAATCAAA---TCAAATGTTTTA-TTTCCCGTGGAGCTCGCGTTGAATTGGTACCCTGGAATTGGGAGCTGAATGAATCTACATTTGATGGCTTATTTATATCCAATGG-TCCTGGTGATCCAGTTGCTTGCAAAGATACTGT-TACT-CAGATACAAAAAATTTTGAAATCGGGCATGAAACCT-ATCTTTGGTATTTGTTTGGGTCATCAGTTGCTGTCTACTGCCATTGGTTGCAAAACATACAAAATGAAATACGGGAACAGAGGTCACAATTTACCTTGTATACATCATGGTACTGGACGTTGTTTTATGACTTCACAAAATCATGGATTTGCTGTGGATACTGAAACATTACCATATGAGTGGGAGCCTTTGTTCACTAATGCCAATGATAGTACAAACGAAGGTAGGAATAATTCATACAAAAACCCTATTTTTCGGTTCAATTTCACCCGGAACATACAGCTGGTCCTGAAGATCTTGAACTCTTAT-TCGACGTTTTCTT--GAATGCAGTGAAAACTCAAAAACT--ACATGGAGCATCAACAATAGCTTACGTCAACAGTTAATAAATCG-TTTGAGCTATACG-CCCACA-TCGAATCAATTCCGGAGAAGAGACCACG-AAAGTTTTGATTTTAGGTTCTGGAGGTTTATCTATAGGACAGGCAGGAGAGTTTGATTATTCTGGTT-CTCAAGCCATCAAAGCAATGAAAGAGGAGAAAATTCAAACCGTATTGATCAATCCGAATATTGCGACTGTTCAAACATCTAAAGGTTTAGCAGACAAATGCTATTTTTTACCTTTGACACCCGAATATGTAGAACAGGTTATAAAGGCGGAGAGACCCAATGGTGTACTTTTAACATTCGGTGGTCAAACAGCCTTAAACTGTGGTGTAGAGTTGGAAAAAAGCGGGGTATTTTCGAAATA-AATGTAAAGATTTTGGGTACTCCCATCCAGTCTATTATAGAAAC-GAGGATCGTAAGATGTTTGCCGAACGTATCAATGAGTTTGGCGAACAGGTGGCTCCTTCGGAGGCAGTTTGTTCAGTGGAAGAAGCTTTAAATGCTGCTAAACGTATAGGTTATCCCGTTATGGCTAGAGCAGCTTTTTCGTTAGGTGGTCTGGGTTCTGGTTTTGCCGATAGTGAAGAAGAATTGGAAAATTTGTCTCGCCAGCCATTGGCTCA------------------------------------AATGCTAATCCTTGGAATAAACAGGTGATATTTACCAATAATGCAACATCTGCTATTAAAACAGTAGCGGAGACTTTTGATTTTGGTGGTCCGGATACAGGCGGCTTTTATTATTGCCAAGAAAATCATACTTCTGTACTGGGTATGCGTGAGCTAGTTAAAACTTCTAATCAATTTGTATTGACAAAGCCGGAGCTATTAGAAAATCTGAAGAATAAACAGAGTG---CATGTG------CT--GGCTCGAAGACAGGCAATTCCTTACTGGCATTTTCGG-CACAATGTAATTTCAGTGGTTATAAAATGCCTTTAGAATTAATAGATATCGTACAGAAGCACGGTCTTGTAAACAGAGGAATGAGTGTTACGG---AGAATACACGCTCCAGC---GAATTGGATTTAAGTAATTTCTATGTATTTTTAGATTGTACAGCTTTCGCTGCAACAAACTATCTAAATATTGGTAAATTCAAACCTGATTTCTTTTGTGTATCATTTTAY--AAAATGTTTGG-TATCCCACGGGGGTAGGTGCATTAATTGTAAGTAAGCGAGGRAAGGGTGTGCTGTGTAAGAGCTATTATGGCGGTGGCACCGTTAATATAGCTATGAGCCGTGAAAATTTCCATAAAAAACGCACGGACTTTTCATCACAATTTGAAGACGGCACATTGTCCTTTTTAACAATTRTAAATTTGTTGGAAGGATTTAATACTTTGGAACGTCTGATTACATCAAAAGAAGAAAAAAATACAATGGAAAGAATCAGCAATCATGTTTATCAGTTGGCCAGATATGGTTATGAGAAGTTAGCAGAGTTTAAATATGCCAACGGTCARCCCTTGGTAACCTTTTACAATCACAATGGTTATGAAAATAGGAAATATCAAGGTGGGATTATTACCTTTAATATTTTACATGAAGACGGTACCTATGTAGGATTYGCTGAGGTCGCTTGTTTGGCAGCRGTGTA-CAATATACATTTACGAACAGGCTGCTTTTGCAATCCGGGAGCCTGTCAGTGGTTTTTACAGTTGTCGAAYAAGGATATACATAAACAATTCGAGTCAGGCCATATTTGTAGTGACTATAATGATTTGATTGATGGTTTACCCACTGGAGCTGTTAGAATTTCCTTTGGTTATATGACACGAAAACGAGATGTTGATAGAGTTATAACTATGATTAAGGAATGTTATTTGTYCACAGCTGAGGACAGATTAAATCGTATTGATGTAACTAAATTACCTAAGGCCTTGCAGCATATACCTGAAAGATTGAAACCACAACTGAAAGAGATTTGCATATATCCCATAAAGTCCTGTGGTGTTTTTAAGGTGACGGGCTCTTGGCCTCTCACAAATACTGGTTTACTTTATGATCGTGGTTGGATGATAGTARATGATTCTGGAATGGCTATAACTCAAAAACATAATACCAGGTTATGTTTAATTAAACCATTCATAAATCTTGATAAAGGGATAATGGAAATTATGTTTGCCGACAT------GAAATCTGTGTCCATTAGCTTGGAAATATCAACAGAGACAAAGAATTTAACTAAGACAAAATTTTGCCAAAGTAAAGTTTGCAACGACTTAATAATGGCTTATGATTGTGGTGATGAAGTTGCAAATTGGTTAAGTAATTGTCTAGAGACACATGGTGTGAGACTAGTAAAACACTGTGTTGAAAGGCGTTCCCAAGAAGGTTTAGAAAGAGATATTGCTTTGTCTAATCAAGCACAGTTTTTATTGATTAACCGAACTTCGGTAAAATGGCTGACGCAAAAAATTACTACTGAACATGAACCACTAGAGAATACTGTGGACAGGTTTAGAGGAAACTTAGTTATAGAAACACAGACTGCTTTGGAAGAGACAGACTTTGATTCGCTGACAATAGGCAACACTGAGTTTAAA-----------------
	Cylindromyia_binotata                          -----------------------------------------------------GGAGGAGGAGGATGAAAATGGGTTACC?AAACATAGGGAGTGGTTAGAGGAGGGGATATCGGTAGCTGCCTTGGTGGTGGGAGAGAATTGCGAAACACCCTC?CATTGGCAGGCAAAACAAACATTGTCACAATGGATGGAAGAGCA-TAAGGTACCTGGTATAAGTGGCGTAGATACCCGATTTTTGACTAAAAAGATACGTGAAAATGGTACTATGTTGGGGTCTATTGTCTATGAGCGTCCTGAAAACTTAG---AAACGCTTACATTCTCCGATCCTAATCAA-CGTAACTTGGTGGCGGAGTGTTCGGTGCAGGAGCCGAGGGTGTTTAATGCATCAGGCTCGCCACGCATTTGTGCCATTGATTGCGGTTTAAAGTTGAATCAAA---TAA??TGCTTTA-TTGGCCGAGGAGCACGAGTGGAATTAGTTCCCTGGAACTGGGAACTAGATGAAACAACTTTTGACGGTCTGTTCATTTCGAATGG-TCCTGGTGATCCAGCTGTTTGTAAGGAAACTGT-TGCC-CAAATACAAAAAGTATTAAAATCTGGCAAAAAACCT-GTGTTTGGCATCTGCTTGGGCCATCAGTTATTGTCCACTGCTGTTGGCTGTAAGACGTACAAAATGAAATATGGCAACCGAGGTCACAACTTGCCCTGTATACATCATGGCACGGGACGCTGTTTCATGACTTC?CAAAATCACGGCTTTGCTGTGAATACCGAAACGTTGC?ACTGGAATGGGAGCCTTTGTTTACAAATGCCAACGACAGTACAAATGAAGG-AGGAATAATTCACACAGAAACCCTTTTTCTCAGTACAATTCCATCCGGAACATACCGCTGGGCCTGAAGACCTTGAACTGCTCT-TCGATGTCTTCTT--AAAGGCTGTTGAAAATCAA?G?AC--TCAGGG?GCTTCCACTATAGCTTGCGTCAGCAACTAATGAACCG-TTTAATGTCTGCA-CCGCTTTCTGGCTCA?TA?TGGAGAAGAGGCCACG-AAGGTCTTAATTTTGGGTTCAGGAGGCCTGTCTATTGGACAGGCTGGTGAATTTGATTACTCTGGCT-CGCAAGCCATAAAAGCCATGAAGGAAGAGAAAATACAAACTGTTCTGATTAACCCGAACATTGCCACTGTGCAGACTTCTAAAGGCTTGGCCGA-AAGTGTTATTTTCTGCCTTTGACTCCCGCGTATGTGGAACAGGTTATTAAAGCCGAAAGGCCAAATGGAGTACTGCTGACTTTTGGCGGGCAAACTGCCCTGAATTGCGGCGT?GAATTGGAAAGGA?TGGAGTGTTTT-CAAATA-AACGTCCGAATATTGGGCACTCCTATCAAGTCTATTATAGAGAC-GAAGATCGTAAGATATTTGGAGAGCGTGTGAATGAGATTGGCGAACAGGTGGCCCCCTCAGAAGCCGTTTACTCTGTAGAAGAAGCCTTGCAAGCTGCCAGGCGAATAGGATATCCCGTAATGGCTAGGGCTGCCTTCTCCTTGGGTGGTCTGGGTTCTGGTTTCGCTGATAATGAGGAGGAATTAGAAAATTTAGCTCA?CAGGCTTTGGCTCACTCC---------------------------------------------------------------------ATAATGCTACTGCGGCTATAAAAATTGTAGCAGAAACTTTTAATTTCGGAAGTGAAGAACTCGGTAATTTTTATTATTGCCAGGAAAATCATACCTCTGTGTTAGGAATGCGTGAGTTGGTTAACACTCCAAATAAGTTCGTGTTAACTACACCAGAGCTTTTGGAAAATATTGATAATAATCATGAAT---TTTTGG------CG--GGTACTAAAAAGGGAAATTCTTTGTTAGCATTTTCTG-CCCAATGCAATTTTAGCGGCCATAAAATGCCGCTAGAATTAATAGAAATTGTACAAAAGCAGGGGCTCATTAATCGAGGAACACTGGTTTCCGGAAGCGGAGGGCAAACAAAT---GAGCCGGATTTAAATAATTTTTTCGTACTGTTAGACTCTGCAGCATTCGTAGGAACCAATTATTTAGATGTTGGAAGATATAAAGCCGACTTCTTTTGTGTATCATTTTAC--AAACTGTTTGGGTATCCTACAGGTGTAGGAGCTTTAATTGTCAGCAAACGGGGCCAATCAGTGCTAGATAAGAAATATTATGGGGGAGGTACAGTAAACATTGCAATGACTCGAGTGAATTTTCACGAAAAGCGTGTTGGATTTTCATCACGATTTGAAGATGGCACTTTATCTTTCTTGGCCATTTCTAATTTGTCAGAAGGCTTTAATACTCTTAAACGTTTAGTAYCTTCAAAAGAAGGAAAAAACACAATGGAAAGAATTAGCAATTATGTATTTCAACTGGCTAAATACGGATATGATAAACTGCAATCTTTAAGACATCCAAATGGTCAACCCTTATTGAAGTTTTACAATCATAACGGCTATAAGGAAAGCAGACRTCAAGGTGGTGTTATTACCTTTAACATTTTACATGATGATGGTACTTTTGTAGGTTTTGCCGAAGTAGCCTGCATGGCAGCTGTATT-TAACATACAACTACGTACTGGTTGTTTTTGCAATCCCGGTGCTTGTCAATGGTTTTTAAAATTATCCAACAGTGATATATATAAACAGTATGAATCTGGTCATATTTGCAGCGATTACAATGATTTGATTGATGGCTTGCCTACAGGAGCAGTAAGGGTCTCTTTTGGTTATATGACACGTAAACAAGATGTGRATAAAATTATTAGTATGATCAAGGAATGCTATTTGTCTTCGCCTGAAGAGAGATTGCAGCGAATGGAAATTGGAAATCTGCCAAACGCTTTGAAGCATATACCAGAAAGGTTAAAGCCACATCTTAAAGAAATTTGCATTTATCCCATTAAATCTTGTGGAGCTTTTAAAATAACTGATTCCTGGCCTTTAACAAGTACTGGATTCTTATATGATCGTCATTGGATGATAGTAGATGCATCCGGCATGGCCATAACCCAAAAACATCAAACTCGTTTATGTTTAATTAAGCCAGTTATCAATCGTCACAAGGGTATTATGGAATTGACCTTTACTGGCAT------GGAGTCTGTGTACGTTGATTTAGAACGTGTAGAAAAGGAAGCAGATATTATTGATGCCTCAATATGCCAAAGTAAAGTTTGCGACGACATGGTGACTGGATACGATTGTGGTAATACAGTAGCGCATTGGTTAACCGATTGTTTAGGAATAAAAGGATTAAGATTAGTTAAAAAATGCGCCAAAAGGCGCACACAAACGGGCTCCGTAAAAGATATTGCACTGTGTAATCAAGCCCAGTTTTTATTAATTAATCGATCATCTGTGAGATGGCTCACAAAAAGAATTTCTACAGAAATGGAACCTTTAACACATACAATTGATAGATTTAGGGCAAATTTGGTAATAGAGACACAAACTGCTTTAGAAGAGATGGATTTTGAAGCTTTAATCATTGGCGAGACAGAGTTAAGG-----------------
	'Dinera sp._SG113_reversed'                    -------------------------------------------------------------------------------------------------TG---GAAGGCATATCGATAGCGGCCTTAGTGGTAGGGGAAAACTGCGAAACGCCTTCGCATTGGCGTGCCAAACAAACATTGTCACAATGGATGGAAGAACA-CAATGTGCCCGGTATAAGTGGCATTGATACCCGAACTTTGACAAAAAAAATACGTGAGAATGGCACTATATTAGGACGCATTGTTTATGAGCATCCTAAAACTGTAC---AATCCCTTAGTTTCTCTGATCCTAATAGG-CGTAATTTGGTGGCTGAATGTTCGGTGAAGGAGCCGATGGTATTTAATGAATTAGGCTCACCGCGTATTTGTGCCATTGATTGTGGTTTAAAATTAAATCAAA---TCAAATGCTTTA-TTTCCCGAGGAGCACGAGTGGAGCTGGTACCCTGGAATTGGAAATTGGATGAATCGAYCTTTGACGGCTTATTTATTTCTAATGG-CCCTGGTGATCCGGTTCTTTGCAAGGACACTGT-TAC?TCAAATACAAAATGTATTGAAATCAGGAATGAAACCC-GTGTTTGGCATTTGTTTAGG--------------------------------------------------------------------------------------------------------------------------------------------------------------------------------------------------------------------------------------------------------------------------------------------------------------------------------------------------------------------------------------------------------------------------------------------------------------------------------------------------------------------------------------------------------------------------------------------------------------------------------------------------------------------------------------------------------------------------------------------------------------------------------------------------------------------------------------------------------------------------------------------------------------------------------------------------------------------------------------------------------------------------------------------------------------------------------------------------------------------------------------------------------------------------------------------------------------------------------------------------------------------------------------------------------------------------------------------------------------------------------------------------------------------------------------------------------------------------------------------------------------------------------------------------------------------------------------------------------------------------------------------------------------------------------------------------------------------------------------------------------------------------------------------------------------------------------------------------------------------------------------------------------------------------------------------------------------------------------------------------------------------------------------------------------------------------------------------------------------------------------------------------------------------------------------------------------------------------------------------------------------------------------------------------------------------------------------------------------------------------------------------------------------------------------------------------------------------------------------------------------------------------------------------------------------------------------------------------------------------------------------------------------------------------------------------------------------------------------------------------------------------------------------------------------------------------------------------------------------------------------------------------------------------------------------------------------------------------------------------------------------------------------------------------------------------------------------------------------
	Epalpus_signifer                               ------------TTAACTTATCCCTTGATTGGAAACTATGGCATACCTGACATGGAGGAAAAGGATGAAAATGGTTTGCCCAAACATTTGGAGTGGTTG---GARGGTATATCGATAGCTGGCCTTGTGGTGGGTGAGAATTGCGAAACGCCTTCACATTGGCGCTCAAAACAAACATTGTCCAAATGGATGGAGGAACA-CAATGTACCTGGCATAAGTGGAATTGATACCAGGGCTCTGACAATGAAGATACGTGAAAACGGAACCATATTGGGACGTATTGTTTATGAGTATCCGGAAAATGTAG---AAGCTTTGAGATTCTCTGACCCCAACGAA-AGAAACTTGGTAGCAGAGTGTTCGGTGAAAGAGCCGATGGTGTTTAACGAATCGGGTTCGCCACGTATTTGTGCCATTGATTGTGGTTTGAAATTAAATCAAA---TTAAATGCTTCA-TTTCGCGAGGAGCAAGAGTGGAATTAGTTCCTTGGAATTCGAAATTGGATGAGTCAACGTTTGATGGTTTGTTTATATCGAATGG-TCCGGGTGATCCAGTTGTTTGCAAGGATACTGT-TGCA-CAAATACAGAAAGTATTGAAATCTGGCAAGAAACCT-GTGTTTGGTATTTGTTTGGGTCACCAGTTGCTCTCTACAGCTATTGGCTGCAAAACTTATAAAATGAAATACGGCAACAGAGGCCACAACTTGCCCTGTGTTCATCATGGTACGGGTCGCTGTTTCATGACTTCGCAAAATCATGGTTTTGCTGTGGAAACCGGAACTTTGCCATTTGATTGGGAGCCTTTGTTCACAAATGCGAACGACAGCACAAATGAAGGT---------------------------------------------------------------------------------------------------------------------------------------------------------------------------------------------------------------------------------------------------------------------------------------------------------------------------------------------------------------------------------------------------------------------------------------------------------------------------------------------------------------------------------------------------------------------------------------------------------------------------------------------------------------------------------------------------------------------------------------------------------------------------------------------------------------------------------------------------------------CCGACCCTTTGGAGTATGCAGTTGTATTTACTAGCAATGCTACTGCCGCTATAAAGACTGTAGCTGAAACTTTTGATTTCGGCTCTGTGGAACAGGGCAGCTTTTACTATTGCCAAGAAAATCATACCTCTGTATTAGGTATGCGTGAGCTAGTTAAAACACCCAATAAATTTGTATTGACGAAACCAGAGCTCTTAGAAAATCTACAAAAAGAACATGAAT---TCTTTG------CC--GGTACTAAGAGCGGTAACTCTTTGTTAGCATTTTCGG-CTCAATGTAATTTTAGTGGGTACAAAATGCCTTTGGAATTAATAGAATCTGTGCGAAGGCAAGGCTTAGTGAATCGAGGAACGCAGGTATCCG---GCCAAGTACAAAAGAAG---GAACCCGATTTAAATAATTTTTACATACTTTTGGATTCTGCAGCTTTCGCAGCATCTAGTTATTTAGATGCTGGAAAATATAAACCCGACTTCTTTTGCGTTTCATTTTAC--AAAATGTTTGG-TATCCTACTGGAGTAGGTGCCTTAATTGTTAGCAAACGGGGCCAGTCCGCTTTGTCAAAGAGGTATTATGGCGGAGGCACTGTTAATATTGCCATGACTCGCGAAGATTTTCATGAAAAGCGTTTAGGATTTTCATCACGCTTTGAAGATGGCACATTGCCTTTCTTAGCCATTGCTAGTTTGTTGGAAGGCTTTAATACTTTAGAACGTTTAATACCTATGAAAAATGAGAAAAACTGCATGGAAAGAATTAGTAAATATGTCTTTCAATTGGCTAAATATGGTCATGATAAACTGGCGTCCTTAAAACATGCAAATGGCCAGCCTTTAATAAAGTTTTACAATCATAATGGCTATAGGGATAACAGATATCAAGGTGGTATTATTACATTTAACATTTTGCACGAAGATTGTTCTTTTGTAGGTTTTGCTGAAGTAGCTTGCATGGCGGCTGTTTT-TAATATACAACTACGCACTGGCTGCTTTTGCAATCCAGGTGCTTGCCAATGGTTTTTGCACTTATCAAACGGTGATATACGCAAACAGTATGAATCAGGCCACATTTGTAGTGATTACAATGATTTAATAGAGGGATTGCCCACAGGAGCTGTAAGGGTGTCATTTGGTTATATGACTAAAAAACAAGATGTTGATAAGTTTATTGGTATGATTGAGAAATGTTATTTGGCCACGCCCGAGGAGAGATTGCAGCGTATGGATATTGACAAACTACCAAAGGCTCTGAAGCATATACCAGAAAGATTAAGGCCGCAACTGAAAGAAATTTGCATTTATCCCGTTAAATCTTGTGGTGCTTTTAAGGTTACGGATTCTTGGCCTCTAACAACTACTGGTTTCTTATACGATCGCGGCTGGATGATTGTGGATGCAGCAGGCATGGCCATAACACAAAAACATCAAACCAGATTGTGTTTAATTAAACCAATTATAAACTGCTGTAAAGGTACTATGGAATTGACATTTACTAACAT------GAAGTCTATACTTTTTAATATGGAAACCGAAAGCGAAAAGTTAGATGTCGTAAATACTTCACTGTGTCAGAGTAAAGTTTGTGATGATTTAGTATCTGGTTATGATTGTGGTAATGAAGTTGCTAATTGGTTAAGCGATTGCTTAGAAATGCCAGGTTTAAGATTGGTCAAACAATGCGCTAGAAGACACACCCAGGATGGTTCTGCTAAAGATATTGCCTTATCAAACCAAGCTCAATTTTTGCTTATTAATCAATCTTCTGTAAGATGGCTTGCACAGAAAGTTTTATCAGAAAAA-----------------------------------------------------------------------------------------------------------------------------------
	Epigrimyia_illinoensis                         ---------------------------------------------------------------------AATGAGTTACCCAAACATTTGGAATGGTTA---GAGGGCATATCGATTGCTGCCCTAGTGGTGGGAGAAAACTGTGAAACACCTTCACATTGGCGCACAAAACAAACACTATCGCAATGGATGGAAAAGTA-TAATGTACCGGGTATAGGTGGCATTGATACTCGAGCTTTAACTAAAAAGATACGTGAAAATGGTACTGTATTGGGACGTATTGTTTACAAACATCCTAAAGAAATTT---CACCTCTTAAGTTCTTCGACCCCAATGAA-CGCAATTTGGTAGCTGAGTGTTCGGTGAGAGAACCCATGGTGTTTAACGAGTCGGGTTCACCACGCATTTGTGCTATTGATTGTGGTTTAAAATTAAACCAAA---TTAAATGCTTCA-TTTCCCGAGGAGCACGAGTGGAATTAGTGCCTTGGAATTGGGAATTAGATAAATCAGACTTTGATGGCTTGTTCATTTCTAATGG-TCCTGGCGACCCAGTGGTTTGCAAAGATACTGT-TTTT-CAAATACAAAAAGTATTAAAATCTGGCAAAAAGCCC-GTGTTTGGTATCTGTTTAGGACATCAGTTGTTGTCCACAGCTATTGGCTGCAGAACCTATAAAATGAAATATGGCAATAGAGGGCACAACTTGCCTTGTATACATCATGGTACAGGACGTTGTTTTATGACTTCTCAGAATCATGGTTTCGCCGTAGATACCGATACTCTGCCACCAGAATGGGAGCCTTTGTTTACAAATGCCAATGACGGTACAAATGA----AGGTATAATCCACACAGAAACCCTATTTCTCAGTACAATTTCATCCAGAACATAACGCTGGGCCAGAAGATCTTGAACTACTAT-TCGATGTCTTCTT--AAATGCTGTTAAAAATCAAAGAAC--TCAAGGAGCTTCTACTATAGTTTACGGCAACAGCTGATGAATCG-CTTGTTATACACT-CCCAAT-CCGAGTCTTTGTTAGAGAAGAGGCCCCG-AAGGTGTTAATTTTGGGTTCGGGTGGTTTGTCTATTGGGCAGGCAGGAGAATTTGACTACTCCGGTT-CTCAAGCGATTAAAGCAATGAAGGAAGAAAAAATTCAAACTGTTTTAATTAAT-CCAACATTGCTACCGTGCAAACTTCTAAAGGCTTAGCCGA-AAGTGTTACTTCCTGCCTTTGACTCCCGAATATGTGGAGCAAGTTATTAAGGCTGAAAGGCCCAATGGTGTACTTCTAACTTTTGGTGGTCAAACCGCTTTAAATTGTGGTATGGAGTTAGAAACGTCTGGAGTGTTTTCCAAATACAATGTGAAGATCTTAGGTACCCCCATCAAATCTATAATAGAGAC-GAAGATCGAAAAATGTTTGCAGAACGTGTAAATGAGATTGGGGAACAGGTGGCTCCCTCAGAAGCCGTTTATTCAGTAGAAGAAGCTTTAAATGCTGCTAAGCGTATAGGTTATCCCGTAATGGCTAGAGCTGCCTTCTCTTTAGGTGGTCTCGGTTCTGGTTTTGCCGATAACGAAGAGGAATTGGAAAATTTAGCYCGGCAGGCTTTGGCTCATTCCAGCCAA----------------------------------------------------------------CAATGCTACCGCCGCCATAAAAACTGTAGCAGAAACTTTTGATTTTGGCTCTGTTGAACAGGGTAATTTTTATTATTGCCAAGAAAATCATACTTCTGTATTGGGTATGCGCGAGCTGGTTAAAACTGAAAAYAARTTCGTACTGACTAAGCCTGAGCTGTTGGAAAACCTCGAAAGTAGACATAAAT---TTTTAG------CC--GGCTCAAATCCGGGTAATTCTTTGTTAGTATTYTCGG-CTCAATGTAATTTTAGTGGTTACAAAATGCCTCTGGAGTTAATAGAAATTGTCCAAAAACACGGCTTAGTTAATCAAGGATTACAGATATCCG---GCCAAACACAAACGGGT---AAAAGAGATTTAAATAATTTTTTCATACTTTTGGATTCTGCATCATTCGTAGGATCTAGTTATTTGGATGTCAACAGATTTAAACCTGATTTCTTTTGTGTATCATTTTAC--AAATTATTTGG-TACCCTACCGGATTGGGTGCCTTAATTGTCAGCAAACGGGGTCAGTCTGTGCTGCTTAAGAAATATTATGGCGGAGGTACAGTTAATATTGCCATGACTCGTGAAGACTTTCATGAAAAACGTGTTGGATTTTCATCACAGTTTGAAGACGGCACTTTGTCTTTCTTATCTATTTCTAATTTGTTAGAGGGCTTTAATACTTTGGAACGCTTAATACCTCCAAAAGAAGGGAAAAACACGATGGAAAGAGTTAGCAATCATGTTTTCCAGTTGGCTAAATATGGCTATGACAAACTGGCAGCTTTAAAACATGCAAACGGTAATCCCTTAGTGAAGTTTTACAACCATAATGGTTATCAAGATAGAAAATATCAAGGCGGTRTTATTACCTTTAATATTTTACATCAAGATGGCGGTTTTGTTGGTTTTGCTGAAGTTGCATGTTTAGCGGCTGTATT-CGATATACAACTGCGCACTGGTTGTTTTTGTAACCCAGGTGCATGTCAATGGTTTTTGCAACTATCTAACAGTGATATACGAAAACAGTATGAATCTGGTCATATTTGCAGTGATTACAATGATTTGATTGAGGGATTACCTACAGGAGCTGTGAGGATATCGTTTGGTTATATGACAACCAAACAAGATGTTGATAAAGTTATTAGTATGGTCAAGGAATGCTATTTGACTTCGCCTGAGGAAAGGCTGCAGCGTATGRATATTGCTAAGCTACCAAAGGCCCTAAAATTTATACCAGAAAGATTAAAGCCTCAACTGAAAGAAATTTGTATTTATCCCATTAAATCGTGTGCAGCTTTTAAGGTTATGGATTCTTGGCCTCTAACAACTACTGGTTTCTTACATGATCGTGGTTGGATGATAGTGGATGCCTCAGGCATGGCCATAACACAAAAACATCAAACTAGATTATGCTTAATTAAACCAGTTATTCATCGCCTCAAAGGTACTATGGAATTGACGTTTACTGGAAT------GAAATCTGTATACGTTAATTTGGAAATTGMAAGAGAACAAACTGATATTATAAACACATCATTATGCCAAAGTAAAGTTTGCGATGATTTGGTGTCTGGAAGTGATTGYGGTGATGAAGTGGCAAATTGGTTAAGCAACTGCTTAGAGATTCCAGGTTTAAGATTAGTTAAACAATATACCGAAAGACGTACCCAGACAGGTTCTGCAAAAGATATTTCTTTATCTAATCAAGCTCAATTTTTGTTAATTAACCGATCTTCTGTGCGATGGCTTACACAAAAAATTACTACTGAAAAAGAACCTTTAACTAATACAGTCGATMGATTTAGAGCTAATTTGGTGATAGAAACACAAACTGCCTTGGAAGAGACGACTTTTGAAACTTTAACTATAGGTGATATTGAATTTAAT-----------------
	'Eurychaeta muscaria_SG152_reversed'           ---------------------------------------------------------------------------------TTCATTTTGGAGTGGTTG---GAAGGCATATCGGTAGCTGCATTAGTGGTAGGAGAAAATTGTGAAACACCTTCTCACTGGCGTGCTAAAGAAACACTATCCCAATGGATGGAAAAACA-CAATGTTCCCGGTATTAGTGGCATCGATACTAGAGCTTTGACCAAGAAAATACGCGAAAATGGTACCATATTAGGCCGCATAGTACATGAGTACCCGGAAAATGTAC---AATCACTAAAATTCTCCGATCCTAATCAA-CGAAATTTGGTGGCCGAGTGTTCGGTGAAGGAACCTATGGTTTTCAATGAATCGGGTTCGCCACGCATTTGTGCTATTGATTGTGGTTTAAAATTAAATCAAA---TAAAATGTTTTA-TTTCCCGTGGAGCACGTGTTGAGTTGGTGCCTTGGAACTGGGAATTGGATGAGTCAACCTTTGATGGTCTGTTCATTTCCAATGA-TCCTGGTGATCCAGTTGTTTGCAAGGACACTGT-AACC-CAAATAAAAAAGGTATTGAAATCAGGCAAGAAACCT-GTCTTTGGCATTTGTTTAGGTCATCAGTTGTTTGTCAA--------------------------------------------------------------------------------------------------------------------------------------------------------------------------------------------------------------------------------------------------------------------------------------------------------------------------------------------------------------------------------------------------------------------------------------------------------------------------------------------------------------------------------------------------------------------------------------------------------------------------------------------------------------------------------------------------------------------------------------------------------------------------------------------------------------------------------------------------------------------------------------------------------------------------------------------------------------------------------------------------------------------------------------------------------------------------------------------------------------------------------------------------------------------------------------------------------------------------------------------------------------------------------------------------------------------------------------------------------------------------------------------------------------------------------------------------------------------------------------------------------------------------------------------------------------------------------------------------------------------------------------------------------------------------------------------------------------------------------------------------------------------------------------------------------------------------------------------------------------------------------------------------------------------------------------------------------------------------------------------------------------------------------------------------------------------------------------------------------------------------------------------------------------------------------------------------------------------------------------------------------------------------------------------------------------------------------------------------------------------------------------------------------------------------------------------------------------------------------------------------------------------------------------------------------------------------------------------------------------------------------------------------------------------------------------------------------------------------------------------------------------------------------------------------------------------------------------------------------------------------------------------------------------------------------------------------------------------------------------------------------------------------------------------------------------------------------------
	Euthera_tentatrix                              ---ATGTTGGTATTAACGTATCCGTTGATCGGTAACTATGGCATACCTGATATAGAGGAAAAAGATGAAAATGGTTTACCTAAACATTTGGAGTGGTTA---GATGGTATATCGATCGCTGCTTTGGTGGTGGGAGAAAACTGTGAAACGCCTTCACACTGGCGCGCAAGACAAACATTGTCACAATGGATGGAGAAGTA-CAATGTACCAGGCATAAGTGGCATTGATACTMGAACTTTGACTAAAAAGATACGTGAAAACGGTACCATATTAGGACGTATGGTTTACACAGATCCAAGAATTCTAT---CACCACTTCAATTCTTTGATCCTAATGAA-CGTAATTTAGTAGCTGAGTGTTCGGTGAAGGAGCCCATGGTATTTAATGAATCGGGCTCACCRCGCATTTGTGCTATTGATTGTGGTTTAAAATTGAACCAAA---TTAGATGCTTCA-TTTCTCGGGGAGCACGTTTAGAATTGGTACCCTGGAATTGGGAATTAGATGAATCAGCATTTGATGGCTTGTTCATATCTAATGG-TCCTGGTGATCCAGTTGTTTGCACAAATACGGT-TCTA-CAAATACAAAAAGTATTAAAATCTRGCAAGAAGCCT-GTATTTGGCATTTGTTTGGGACATCAATTGTTGTCCACAGCTATTGGCTGTAAAACATATAAAATGAAATACGGCAATCGAGGYCACAACTTGCCCTGTATACATCATGGTACAGGACGCGGTTTCATGACTTCCCAAAATCACGGTTTTGCCGTAGATACAGATACTCTGCCATCAGAATGGGAGCCTTTGTTTACAAACGCTAACGATAGCAGCAATGA----AGGTATAATCCACACAGAAACCCTATTTCTCAGTACAGTTTCATCCGGAGCATAATGCAGGCCCTGAGGATCTTGAACTACTAT-TTGATGTTTTCTT--AAATGCTGTCAAAAATCAGAAAAC--TCAGGGAGCTTCTACTATAGTTTACGGCAGCAACTAATGAATCG-TTTGATGTATACT-CCTAT--CCGAGTCTTTGCTGGAGAAGAGGCCACG-AAGGTTTTAATTTTAGGTTCGGGTGGCTTGTCAATTGGGCAAGCTGGTGAATTTGATTATTCCGGTT-CGCAAGCCATTAAAGCTATGAAAGAAGAGAAAATTCAAACTGTTTTGATCAAT-CCAACATTGCCACTGTGCAAACTTCTAAAGGTTTGGCCGA-AAGTGTTATTTTTTGCCTTTGACTCCCGAATATGTAGAGCAGGTTATTAAGGCTGAAAGACCCAATGGTGTGCTTCTAACGTTTGGCGGGCAAACCGCTTTAAATTGTGGCGTAGAGTTGGAAAATACTGGAGTGTTTT-CAAATACAATGTGAAGATATTAGGTACCCCTATCAAGTCTATAATAGAGACAGAGGATCGAAAAATATTTGCAGAACGCATAAGTGAGATTGGCGAAAAGGTAGCGCCGTCGGAAGCCGTCTATTCAGTAGAAGAAGCTTTGAATGCTGCTAAGCGTATAGGTTATCCCGTGATGGCAAGAGCTGCCTTCTCATTAGGTGGTCTCGGTTCTGGCTTTGCCGATAATGAAGAGGAATTGGAAAATTTGGCTCGCCAGGCTTTAGCTCACTCTAACCAA-----------------------------------------------------------------AATGCTACCGCAGCCATAAAAACTGTGGCAGAAACTTTTGATTTTGGTTCTGTGGAGCAGGGTAATTTTTACTATTGCCAGGAAAATCATACTTCAGTATTAGGCATGCGTGAGCTGGTTAAAACTAGAAATAAATTTGTAYTAACAAAGCCGGAGTTGTTGGAGAATCTTAAAAACGAAAGTGAAT---TTATAG------CT--GGCTCAAGCCCAGGAAACTCTTTGATAGTATTTTCCT-CTCAATGTAACTTTAGTGGTTACAAAATTCCTTTGGAATTAATAGAAATTATCCAAAAGCATGGCTTAGTTAATCAAGGATTACAGATTTCCG---GCCAAGCACAAGCAGAT---AAACGAGATTTAAATAATTTTTTCATACTTTTGGATTCTGCAGCATTTGTAGGAACTAGTTATTTAGATGCCACCAGATATAAACCCGATTTCTTTACCGTATCATTTTAT--AAAATGTTTGG-TACCCTACTGGAATAGGTGCCCTAATTGTAAGCAAACGTGGTCAGCCCATGCTGTTGAAGAAATATTATGGCGGAGGTACAGTAAATATTGCTATGACTCGTGAAGACTTTCATGAAAAACGTATTGGATTTTCATCACAGTTTGAAGATGGCACATTATCATTCTTATCCATTTCTTGTTTGTTGGAGGGATTTAATACTTTGATGCGCTTAGTGCCTCCAAAAGAAGATAAAAATACAATGGAAAGAATTAGCAAGTATGTTTTCCAATTGGCTAAATATGGCTACGACAAACTAGAAGCTTTAAAACACAAAAATGGGAATCCTTTAGTAACGTTTTATAATCATAATGGTTACAAAGATAATAGATATCAAGGCGGAGTTATTACCTTTAATATTTTACATCAAGATGGTACTTTTGTTGGTTTTGCTGAAGTAGCTTGTTTGGCCGCTGTATT-TAATATACAACTACGCACTGGTTGTTTTTGTAATCCAGGTGCATGTCAGTGGTTTTTACAACTTTCCAACAATGATATACGACAACAATACGAATCTGGTCATATTTGCAGTGATTATAATGATTTGATTGAGGGAGTACCTACAGGAGCAGTTAGGATATCGTTTGGGTATATGACTACCAAACAAGATGTGGATATAGTCGTAAATATGATCAAAGAGTGCTATATGTCCTCATTTGAGGAAAGGTTAAAGCGTATGGATATTGCTAAATTACCAAAAGCTTTACAATTTATACCAGAAAGATTAAAGCCTCAATTAAAAGAAATCTGCATTTATCCGATAAAGTCTTGTGGAGCTTTTAAGGTATTTGATTCTTGGCCACTAACAATAACTGGCTTCTTATATGATCGTTGTTGGATGATTGTGGATGCTTCGGGTATGGCCATAACACAAAAACATCAAGCCAGATTATGTTTAATTAAACCAATTATCCATCGCCGCAAGGGTGCGATGGAGTTGACGTTTACGGGAAT------GAAACCTGTATATATTAATTTGGAACATATAAGTGAACAAATTGACATTATAAATACATCATTATGCCAGAGCAAGGTTTGCGATGATTTGGTGTCTGGATATGATTGTGGTGACGAAGTAGCCAATTGGTTAAGTGATTGCTTAGAAATTTCAGGTTTAAGATTAATTAAGCAATGTGCCAAAAGACGTACGCAAACCGGTTCAGCAAAAGATATTTCTTTATCAAATCAGGCTCAATTTTTGTTAATTAATCGATCTTCTGTGCGGTGGCTTACACAAAAAATCTCTACTGAAAAAGAGCCCTTAACCCATACAGTCGATAGGTTTAGAGCAAATCTGGTA--------------------------------------------------------------------------------------
	'Gymnosoma fuliginosum_reversed'               ---------------------------------------------------------------------------------------------------------------------------------------------------------------------------------------------------------------------------------------------------------------------------------------------------------------------------------------------------------------------------------------------------------------------------------------------------------------------------------------------------------------------------------------------------------------------------------------------------------------------------------------------------------------------------------------------------------------------------------------------------------------------------------------------------------------------------------------------------------------------------------------------------------------------------------------------------------------------------------------------------------------------------------------------------------------------------------------------------------------------------------------------------------------------------------------------------------------------------------------------------------------------------------------------------------------------------------------------------------------------------------------------------------------------------------------------------------------------------------------------------------------------------------------------------------------------------------------------------------------------------------------------------------------------------------------------------------------------------------------------------------------------------------AACGCTACTGCAGCCATAAAAACTGTAGCGGAAACTTTTGATTTTGGCTCTGAAGAAAAGGGGCATTTTTATTATTGCCAAGAAAATCACACTTCTGTTTTAGGTATGCGTGAGCTGGTTAAAACTCCTAATATATTTGTGCTAACTAAACCAGAGATATTGGAAAATCTTAAAAATAAACATGAAC---CTGTAGCTGGAACT--GGAACTGAGCTGGGAAATTCATTGTTAGTATTTTCGG-CTCAATGTAATTTTAGTGGCTACAAAATGCCTCTAGAATTAATAGAAATTGTGCAAAGGCAGGGTTTAGTTAATCGAGGATTACAGGTTTCTG---GCGAAACGCCAGCAAAT---AAACGAGATTTGAATAATTTCTTTATACTTGTGGACTCTGCAGCCTTCGTAGCATCGAATTATTTAGATGTTGGTAGATATAAACCTGACTTCTTTTGTGTGTCATTTTAT--AAAATGTTT---TATCCAACGGGAGTGGGTGCWTTAATTGTTAGTAAACGGGGCCAATCCGTTTTGCTTAAGAAATACTATGGCGGAGGTACAGTTAATATTGCCATGACACGTGAAAACTTCCATGAAAAACGTGTTGGATTTTCTTCACAATTTGAGGATGGCACAATTTCTTTTCTAACGATTGCTAATTTGTTGGAAGGTTTTAAAACATTGGAACGTTTAATACCTGCAAGAGAAGGCAAAAATACCATGGAGAGAATTAGTAAACATGTCTTTCAATTGGCAAAATATTGCTATGATAAATTAGCAGCCTTAATACATGCGAACGGGCAGCCTTTAGTGAAGTTTTACAATCATAATGGCTATGAAGATATAAGTTATCAAGGCGGTGTTATTTCTTTCAATATTTTACACGAAGATGGCACGTTTGTAGGTTTTGCTGAAGTAGCTTGTTTGGCGGCTGTTTT-TAATATACAACTGCGCACTGGTTGTTTTTGTAATCCAGGTGCTTGTCAATGGTTTTTACAACTATCCAATAGTGATATACGTAATCAGTACGAATCTGGTCATATTTGTAGTGATTACAATGATTTGATTGACGGTTTGCCTACAGGAGCTGTAAGGGTATCATTTGGCTACATGACAAAGAAACAAGATGTCGATAAAATTGTTAACATGATCGAGGAGTGTTATTTGGCTACACCGGAGGAAAGATTGCAGCGTATGGACATTGGTAAATTACCAAAGGCCTTACAACATATACCAGGGAGATTTAAGCCTCAATTGAAAGAAATTTGCATTTATCCGGTTAAGTCTTGTGGAGCTTTTAAAATAAAAGATGCTTGGCCTCTAACAACAACAGGTTTTCTATACGATCGTGCTTGGATGATTGTAGATGCATCGGGCATGGCTATTACCCAAAAACATCAAAGTAGATTATGTTTAATTAAACCAATTATTGATGGTCACAAAGGAACTATGGAATTATCTTTTACTAACAT------GAAGTCTGTATATGTTAGTTTAAAAGTTAATAGAGGAGAAATTAATGTTATAAGTACTTCGTTATGCCAGAGTAAAGTTTGCGATGACTTAGTGTCCGGATATGATTGTGGTGATGAAGTTGCAAACTGGTTGAGCGATTGCTTAGAAATGCCAGGTTTAAGATTAATCAAACAATCTGTTGAAAGGCGTAATCAGTTGGGTGCCACAAAAGATATTGCCTTATCAAATCAAGCTCAATTTTTATTAATTAATCGATCATCTGTTAGATGGCTAACACAAAAAATTTCTACAGAAATAGAACCTTTAGCTCATACAGTTGATAGATTTAGAGCAAATTTAGTGATAGAGACACAAACAGCTTTAGAGGAGATAAATTTTGAAACTTTAATCATAGGCAATACTGAA-----------------------
	Helicobia_rapax                                ------------TTGACCTATCCTTTGATTGGCAACTATGGCATACCGGATGTGCAAGAGAACGACGAAAACGGTTTGCCCCCACACATGGAATGGCTA---GAGGGCATATCAATTGCAGCTTTGGTAGTGGGTGAAAACTGTGAGACACCCTCACATTGGCGTGCCAAACAATTACTATCGCAATGGATGGAATCACA-TAATGTGCCCGGTATTAGTGGCATCGATACCAGAGCTTTAACAAAAAAGATTCGTGAGAATGGTACCATATTGGGTCGCATAGTCTATGAGTATCCCGAAAATATCA---AATCTTTRACATTCTCCGATCCCAATCAA-CGTAATTTGGTAGCAGAGTGTTCGGTAAAGAAACCCATGGTTTTTAATGCTTCCGGTTCGCCTCGTATATGTGCCATAGATTGTGGTTTGAAATTGAATCAGA---TTAAATGTTTCA-TTTCACGTGGTGCCCGAGTAGATTTAGTACCTTGGAATTGGCCATTGGATGAATCCACATTCGATGGTTTATTCATATCCAACGG-TCCCGGTGATCCAGTTGTTTGCCAGGAAACAGT-TCAG-CAAATACAAAAGATTTTGAAATCGGGCCAGAAACCT-GTGTTCGGTATCTGTTTGGGTCATCAGTTATTGTCGTCRGCCATTGGTTGTAAGACTTATAAAATGAAATACGGCAACAGAGGGCATAATTTACCTTGTATACAYCATGGCACAGGACGTTGTTTCATGACTTCTCAAAATCATGGCTTTGCAGTGGATACAGATACTTTGCCTATGGAYTGGGAGCCTTTGTTTACCAATGCCAACGATAATACCAATGAAGGTAGGTATTATTCATGCAGAAACCCTATTTCTCGGTACAATTCCATCCAGAACATACTGCTGGTCCTGAAGACTTGGAACTATTGT-TTGATGTTTTCTT--AAAYGCTGTCAAAAATCAAAAATC--ACATGGAGCTTCGTCAGTAGTTTGCGTCAACAGCTCATCAACCG-GTTGATGTATACT-CCCGTTCCCGAGTCTATACC-GAAAAGAAACCCCGCAAGGTTTTAATTTTGGGTTCCGGTGGTTTATCTATTGGCCAGGCTGGTGAATTTGATTATTCAGGAT-CTCAGGCCATTAAAGCAATGAAAGAAGAAAAAATCCAAACTGTATTGATTAATCCCAATATTGCTACTGTACAAACTTCCAAGGGTTTGGCCGA-AAATGTTATTTCTTGCCTTTAACTCCCGAATATGTCGAACAAGTCATCAAATCTGAGAGACCGAATGGTGTGCTATTAACCTTTGGTGGTCAAACTGCTCTWAATTGTGGTGTGGAACTGGAAAGATCAGGCATATTTGCCAAATA-AATGT--AGATTTTGGGTACACCCATCAAATCTATTATAGAC---GAAGAYCGTAAAATATTTGCTGAACGCGTTAATGAAATAGGCGAACAGGTGGCTCCCTCGGAAGCTGTTTATTCCGTTGAAGAAGCCTTGGAGGCTGCTAAACGTATCGGTTATCCAGTTATGGCCAGAGCAGCTTTCTCTCTGGGYGGTTTGGGATCGGGTTTTGCCGATAGTGAAGAAGAATTGGAAACTTTAGCCAGACCAGCTTTAGCCCA--------------------------------------------------------------------------------------------------------------------------------------------------------------------------------------------------------------------------------------------------------------------------------------------------------------------------------------------------------------------------------------------------------------------------------------------------------------------------------------------------------------------------------------------------------------------------------------------------------------------------------------------------------------------------------------------------------------------------------------------------------------------------------------------------------------------------------------------------------------------------------------------------------------------------------------------------------------------------------------------------------------------------------------------------------------------------------------------------------------------------------------------------------------------------------------------------------------------------------------------------------------------------------------------------------------------------------------------------------------------------------------------------------------------------------------------------------------------------------------------------------------------------------------------------------------------------------------------------------------------------------------------------------------------------------------------------------------------------------------------------------------------------------------------------------------------------------------------------------------------------------------------------------------------------------------------------------------------------------------------------------------------------------------------------------------------
	Hyphantrophaga_virilis                         ------------TTGACGTATCCTTTAATTGGCAACTATGGCATACCCGATATGGAGGAAAAGGATGAGAATGGTTTGCCCAAACATTTGGAGTGGTTG---GAGGGCATTTCGATAACAGCTCTAGTGGTGGGYGAGAACTGTGAGACACCGTCGCATTGGCGGGCCAAAGAAACTCTGTCACAGTGGATGGCAAAACA-CAATGTGCCCGGCATAAGTGGCGTAGATACCCGGGCCCTAACCAAGAAAATACGTGAAAATGGCACCATATTGGGACGCCTAGTATATGAGAAACCGGAAAATGTCA---CAGCTTTAACTTTTGCCGATCCCAATCAA-CGCAATTTGGTAGCTGAGTGTTCGGTGACAGCGCCRATGGTTTTCAATGAAAGCGGCACGCCRCGTATATGTGCCATTGATTGCGGCCTGAAGTTGAATCAAA---TCAAGTGCTTTG-TGGCACGCGGAGCCCGTGTCGAACTGGTGCCCTGGAATTGGCAATTGGATGAAWCTAAATTCGATGGCTTGTTCATTTCCAATGG-GCCCGGTGATCCGGCTGTGTGCCAGGAYACGGT-GCTG-CAAATACAGAAAGTTTTGAAGTCGGGCAAGAAGCCC-GTCTTTGGCATTTGTTTGGGTCATCAATTGCTATCCACCGCCATTGGCTGTAAGACCTACAAAATGAAGTACGGCAATAGAGGTCACAATTTRCCCTGTATACATCATGGCACTGGCCGTTGTTTTATGACCTCACAAAATCATGGCTTTGCCGTGGACACCGAAACGTTGCCTTTCGATTGGGAGCCGCTGTTTACGAATGTCAATGACAGCACAAATGAAGGTAGGTATTATACACACAGAAACCCTATTTCTCCGTGCAATTCCATCCAGAGCATACAGCTGGTCCTGAAGATCTGGAGCTGTTGT-TCGATGTGTTTCT--AAATGCGGTCAGAAATCAAGAGTC--GCACGGTGCCGCTG-GATAGTTTGCGTCAGCAGCTAATAAACCG-TTTAATATAYACG-CCCTCG-CCGAAACTCTGCTGGAGAAGAGACCGCGCAAGGTATTAATTTTGGGCTCGGGCGGTTTGTCGATTGGCCAGGCGGGCGAATTTGACTATTCGGGCT-CCCAGGCTATAAAAGCCTTGAAAGAGGAAAGAATACAAACCGTGTTAATAAATCCCAATATTGCCACTGTCCAGACTTCTAAGGGCCTGGCGA--AAGTGCTACTTCCTGCCCTTAACTCCCAAATATGTGGAGCAGGTGATTAAGGCTGAGCGACCGAATGGCGTGCTTCTAACTTTTGGTGGTCAAACGGCTTTGAATTGCGGTGTGGAATTGGAAAAGTCTGGCGTCTTTGCCAAATACAATGTAAGAATTTTGGGCACTCCTAT--GATCCATTATAGAGAC-GAAGATCGCAAAATCTTTGCCGAACGGGTGAATGAAATTGGCGAAAAGGTGGCGCCCTCCGAAGCCGTTTACTCCGTAGAGGAAGCTTTGAATGCAGCCAAACGTATTGGYTATCCGGTAATGGCAAGAGCAGCCTTTTCCCTGGGYGGTTTGGGCTCCGGCTTTGCTGACAACGAAGAYGAATTGAACAATTTGGCCAGACAGGCTTTGGCTCA-----------------------------------------------------------------------CAGCAATGCTACTGCTGCCATCAAAATTGTTGCGGAATGCTTTGATTTCGGCTCTGAAGACAAGGGCAATTTTTATTATTGCCAAGAAAATCACACCTCCGTTTTAGGTATGCGTGAGCTAGTTAAAACTCCATTTAAATTTGTGTTGACCAAATCTGAGCTCTTGGAAAATCTTGATGAGAAACATGAAG---GACTAG------CC--GGTCGTGAGCCCAATAATTCTTTGCTGGTATTTTCAG-CTCAGTGTAATTTTAGTGGATATAAAATGCCTTTAGAATTGATTGAATCTGTTCAAAAGAGAGGCTTAATCAATACAGGAACACAGGTTTCCG---GAGTTGATAGATCAAAC---CAAAGGGATCTAAATAACCTTTACGTACTTCTGGATGCTGCAGCATTTGTTGGGACTAGTTATTTAAATATAGGAAAATATAAACCCGACTTCTTTTGTGTTTCATTTTAC--AAAATGTTTGG?TTCCCTACGGGTGTAGGTGCCCTAATTGTCAGCAAACGTGGTCAATCAGTGTTGCAAAAGAAATATTATGGCGGAGGCACGGTTAATATTGCTATGACTCGCGAAGATTTTCACGAGAAACGTGCTGGGTTTTCGTCACAATTTGAAGATGGAACTTTGTCTTTCTTAACTATTGTCAACTTGTTAGAAGGCTTCAACACTTTAGAACGGCTAGTGCCTGCGAAAAATGACAAAAATACTATGGAAAGAATCAGCAATTACGTGTTTCAATTAGCAAAATATGGCTACGATAAATTGTCAATTTTGAAGCATGCAAATGGTGAAAACGTATTAAAGTTTTACAACCATACTAGATACGAGGATAAACGATATCAGGGGGGTGTTATTACTTTTAATATTTTACACGAAGATGGTGCTTTTGTTGGATTTGCTGAAGTGGCTTGCTTAGCAGCTGTTTT-TAATATCCAACTGCGCACGGGTTGCTTTTGCAATCCAGGTGCTTGCCAATGGTTTTTRGGGCTGTCTAATGAYGATATTCGTARACAATATGAATCTGGTCATGTTTGCAGTGATTATAATGATTTGGTTGATGGTTTGCCTACTGGAGCTATAAGGATATCGTTTGGTTTTATGACACGAAAAAAAGATGTAGATAAAGTAGTTAGCATGATTGAGGAATGTTATTTAAAAGCACCTGCCGACAGACTTCAACGTTTGAATATGGCTAAGTTACCAAAGGCTTTAATACATATTCCAGAAAGATTGAAACCCAAATTGAAAGAAATTTGYATTTACCCCGTTAAGTCTTGTGGTGCCTTCAAAATTGTGGATTATTGGCCTCTAACATCTACTGGATTACTTTACGACCGTGGTTGGATGATAGTGGATGCATCAGGAATGGCTCTCACTCAAAAACATCAACCTAGACTTTGTTTAATAAAACCTATTATTAATCGACATGAAGGAATAATGGAATTAACTTTCACTGGTAT------GAAGTCCGTTGATGTAAGTTTAGAAACTCCTGGTGAGGAAATTAATGCTATGAATGTATCTGTATGCCAGAGTAAAGTTTGCGAGGATTTAGTGTCTGGATATGATTGTGGCGATAAAGTAGCCAGTTGGTTATGTGATTGTTTAGAAATACCTGGTTTACGATTAATTAAGCAATGTGCTGAAAGACGGTGTCTGAATGGCTCTGCAAAAGAAATTTCTTTATCCAATCAAGCACAATTCTTATTAATTAATCGATCTTCTGTAATGTGGCTTACAAAAAAAATTTATTCGGAAAAAGAATCTTTAGATAACACAGTTGACAGATTTCGAGCAAATTTTGTAATAGAAACACCAACAGCTTTTGATGAGACAAAATTTGAAAGTTTAACTATAGGCAACACAGAATTTAAT-----------------
	'Kuwanimyia atra_SG121_reversed'               -----------------------------------------------------------------------------------TCATTTGGAAGGGTTG---GAAGGAATTTCCATCGCTGGTCTTGTGGTGGGAGAAAATTGCGATTCGCCTTCACATTGGCGTGCAAACGAAACCCTGTCACAGTGGATGCAGAAACA-CAATGTGCCGGGCATAAGTGGTGTGGACACTAGAGCTCTAACCAAGAAAATACGTGAAAATGGCACCATACTGGGACGCATAGTCTATGAGAAACCAGAGAACCTGC---AAGCTTTAGTATTTTCCGACCCAAATCAA-CGTAATTTGGTGGCTGAGTGTTCGGTGAAGGAGCCGATGGTTTTCAATGAGACCGGCTCGCCACGTATATGTGCTATTGATTGCGGCTTGAAACTGAATCAAA---TTAAATGCTTTA-TAGCGCGTGGAGCCCGAGTGGAACTAGTGCCCTGGAATTGGGAATTAGATGAATCCAAGTTTGATGGTTTGTTCATTTCCAACGG-TCCTGGTGACCCAGTTGTGTGCAAGGAAACGGT-TCAG-CAAATACAAAAGGTTTTAAAATCGGGCAAGAAACCT-GTATTTGGCATTTGTTTAGGTCACAGTTTGTTGTCAAAA-----------------------------------------------------------------------------------------------------------------------------------------------------------------------------------------------------------------------------------------------------------------------------------------------------------------------------------------------------------------------------------------------------------------------------------------------------------------------------------------------------------------------------------------------------------------------------------------------------------------------------------------------------------------------------------------------------------------------------------------------------------------------------------------------------------------------------------------------------------------------------------------------------------------------------------------------------------------------------------------------------------------------------------------------------------------------------------------------------------------------------------------------------------------------------------------------------------------------------------------------------------------------------------------------------------------------------------------------------------TTTAGTGGTTACAAAATGCCACTAGAATTAATCGAGTCAGTTCAAAAGCACGGTTTGATCAATAAAGGAACACAAGTATCTG---GTTACGTTCCAATGAAT---GAACCGG------GCAACTTTTACGTGCTGCTGGATGCTGCAGCGTTTGTTGGAACTAGTTACTTAAATTTAGAAAAATATAAACCCGACTTCTTTTGTGTTTCATTTTAC--AAAATGTTTGGGTTCCCTACGGGAGTAG--------------------------------------------------------------------------------------------------------------------------------------------------------------------------------------------------------------------------------------------------------------------------------------------------------------------------------------------------------------------------------------------------------------------------------------------------------------------------------------------------------------------------------------------------------------------------------------------------------------------------------------------------------------------------------------------------------------------------------------------------------------------------------------------------------------------------------------------------------------------------------------------------------------------------------------------------------------------------------------------------------------------------------------------------------------------------------------------------------------------------------------------------------------------------------------------------------------------------------------------------------------------------------------------------------------------------------------------------------------------------------------------------------------------------------------------------------------------
	Lespesia_aletiae                               ------------------------TTAATTGGTAACTATGGCATACCGGATATGGATGAAAAAGATGAAAATGGTTTGCCCAAACATTTGGARTGGTTG---GATGGTATATCAATTGCAGCCCTTGTTGTGTGWGAAAATTGTGAAACACCTTCTCACTGGCGTGCAAAAGAAACTCTGTCACAGTGGATGGAGAAACA-CAATGTGCCCGGTATAAGTGGCATAGATACCAGAGCCTTAACGAAAAAAATACGAGAAAATGGAACAATATTGGGYCGCATAGTTTACGAGAAACCTGAAGACTTAC---AAACTTTAACCTTTTCGGATCCCAATGAA-CGTAATTTGGTGGCCGAGTGTTCAGTGAAGGAGCCAATGATTTTCAATGAAACTGGTTCGCCACGTACATGTGCCATTGATTGCGGTCTAAAATTAAATCAAA---TTAAATGTTTTA-TTCATCGKGGAGCAAGAGTAGAAGTGGTACCTTGGAATTGGGAATTAGATGAAACAAAATTAGATCGTCTACTCATTTCCAATGG-TCCTGGCGATCCAGTCGYATGCCAAGATACTGT-TCGG-CAAATACAAAAARTTGTAAAGTCGGGCAAGAAGCCT-ATATGTGGTACTTGGTTGGGTCATCAATTACTATCCACGGCCATTGGTTGTAAAACCTGTAAAATGAAATACGGCAACAGAGGTCACAACATGCCTTGCATACATCATGGAACTGGCCGTTGTTTTATGACATCACAAAATCATGGTTTCGCAGTTGACACGGAAACTTTGCCTTTCGATTGGGAGCCTTTGTTTACAAATGTCAATGACAATACAAAGGAAGGTAGGTATTATCCATACAGAAACCCTATTTCTCAGTACAATTCCATCCAGAACATACGGCTGGTCCCGAAGATCTGGARTTGTTAT-TTGATGTATTTCT--GAATGCTGTAAGAAATCAAGAATC--CCATGGCGCTTCTGCCATAGTTTACGCCAGCAGCTAATCAATCG-TTTAATGTATACC-CCCTCTCCGGAATCTCTGTTGGAAAAACRACCACGCAAAGTGTTAATTTTGGGTTCAGGAGGYTTGTCCATTGGACAAGCGGGAGAATTTGATTATTCCGGTT-CCCAAGCTATAAAAGCTATGCAAGAGGAAAAAATACAAACCGTTTTAATAAACCCGAATATTGCCACTGTTCAGACTTCCAAAGGCTTGGCGA--AAATGTTACTTTTTACCTTTGACTCCCGAATATGTGGAGCAAGTGATAAAGGCTGAAAGGCCCAACGGCGTATTGTTAACTTTTGGTGGTCAAACTGCTTTGAATTGTGGTGTGGAATTGGAAAAAACTGGAGTATTTTCGAAATA-AATGTACGAATTTTGGGTACTCCCAT--AATCCATTATAGAGAC-GAAGATCGTAAAATTTTTGCCGAACGTGTTAATGAAATTGGAGAAAAAGTGGCACCCTCTGAAGCCGTTTATTCAGTTGCTGAAGCTTTAAATGCTGCCAGACGTATTGGTTATCCAGTAATGGCAAGAGCAGCCTTTTCTTTGGGTGGCTTAGGTTCCGGCTTTGCAGATAACGAAGAAGAATTGGAAAATTTGGCCAGACAGGCTTTAGCCCA---------------------------------------GCCGACCCATTCGAGTATTCCGTTGTATTCACCAGCAATGCTACCGCTGCCATTAAAATTGTGGCGGAATGCTTTGATTTTGGCTCTACAGTAAAGGGGAATTTTTATTATTGCCAGGAAAATCACACCTCCGTTTTAGGAATGCGTGAGCTAGTCAAAACTCCATATAAATTTGTGCTGACGCAACCTGAGCTTTTGGATAATCTTGATAAAAGGCATGAAT---GTTTGG------CG--GGTAGTAAATCTGGAAATTCTTTGCTAGTATTTTCAG-CTCAATGTAATTTTAGTGGCTACAAAATGCCATTGAAATTGATTAAAACTGTTCACAAGCAAGGTTTAATTAACACTGGAAAACAGATTTCCG---GTCAATCCCTAGGGAAT---GAACCAGATTTCAATAATTTTTACGTACTTTTGGATGCAGCCGCTTTTGTTGGAACGAGTTATTTAAATATAGGAAAATATAAGCCCGACTTCTTTTGTGTTTCATTTTAT--AAAATGTTTGG?TTCCCCACGGGAGTAGGTGCTTTAATCGTCAGCAAGCGTGGCCAAGACGTGCTACAAAAGAAATATTATGGCGGAGGCACGGTTAATATTGCCATGACTCGTGAAGATTTTCACGAAAAACGGGTTGGATTTTCATCACARTTTGAAGATGGAACTCTGTCGTTCTTAAGTATTGCCAATTTGTTAGAAGGCTTTAACACTTTAGAACGCTTAGTACCTGCGAAAGAAGGCAAAAATACTATGAAAAGAATTAGTAACTACGTTTTTCAATTAGCAAAATATGGTCACGATAAATTATCAACTTTAAAACACGCAAATGGTCAAAAGCTGCTAAAATTCTATAATCATACTAATTACGAGGATTACAGATACCAGGGAGGCGTTATTACTTTTAATATTTTGCATGAGGATGGTGCTTTTGTGGGATTTGCAGAAGTTGCTTGCTTAGCAGCCGTATA-TAATATCCATCTGCGCACTGGTTGCTTTTGCAACCCGGGTGCTTGTCAATGGTTTTTGGGACTTTCTAATAGCGATATACGTAAACAATATGAATCTGGTCATATTTGCAGTGATTATAATGATTTGATTGATGGTTTGCCTACCGGAGCAGTTAGGATATCATTTGGTTATATGACACGAAAACAAGATGTTGATAAAATAATTAAAATGATTGAGGAATGTTACTTAAAAGCCCCTACCTACAGACTTCAACGTTTAGATATTGCTAAGATACCAAAAGCTTTGATTCATATTCCAGAGAGGCTAAAACCTAAATTGAAAGAAATTTGCATTTACCCTATCAAATCTTGTGGGGCTTTCAAGATTACGGATTCCTGGCCTTTAACATCTACTGGATTTCTTTACGACCGTGGTTGGATGATAGTGGATGCATCAGGCATGGCCCTCACGCAAAAACATCATTCTAGACTTTGTTTGATAAGACCTATTGTAAATCAACACAAGGGAACAATGGAATTAACTTTTACTGGTAT------GATGTCTGTTGACATAAGTTTAGAAAATCCAAGCGAAGAAATTAATGTCCTAAAGGCATCGGTATGTCAGAGTAAAGTTTGTGATGATTTAGTGTCTGGATATGATTGCGGCGATAAAGTAGCCAGTTGGTTATGTGATTGTTTAGAGACATCTGGTTTAAGATTAATTAAACAATGTGCTGAAAGGCGTTATCTGAACGGCTCTGCAAAAGAAATATCTTTGACCAATCAGGCACAATTCCTATTAATTAATCGAACTTCTGTGATGTGGCTTACAAGCAAAATTAATTCGGAAAAGGAACCTTTAGATTACACTGTTGATAGATTCAGAGCAAATTTAGTGATAGAAACACCAAMGGCTTTGGAAGAGACGAAATTTGAAAGTTTAACGATAGGCAACACAGAGTTAAGG-----------------
	Lucilia_sericata                               ------------------TATCCCTTGATTGGTAACTATGGTATACCCGATATGGAGGAAAAAGATGAACACGGTTTACCCAAACATTTGGAATGGCTT---GAGGGTATTTCGATAGCTGCCTTAGTRGTGGGAGAAAATTGCGAAACACCTTCTCACTGGCGTGCCAAGGAAACACTWTCGCAATGGATGGAAAAACA-CAATGTGCCCGGTATAAGTGGCATTGATACCAGAGCTTTAACCAAGAAAATACGTGAAAATGGTGCCATCTTGGGTCGTATTGTTTATGAATATCCAGAAAATGTGG---GAACTTTAAAATTCTCCGATCCCAATCAA-CGTAATTTGGTGGCTGAGTGTTCGGTAAAGAAACCCATGGTTTTCAATGAAACTGGATCACCTCGCATCTGTGCCATTGATTGTGGTTTGAAATTGAATCAAA---TTAAATGTTTCA-TTTCCCGTGGAGCTCGAGTTGAATTRGTGCCMTGGAATTGGGAATTGGACGAATCTACMTTTGATGGTCTGTTTATTTCTAACGG-TCCTGGTGATCCAGTTGTTTGTAAGGACACCGT-TACC-CAAATACAAAAGGTTCTAAAATCTGGCAAGAAGCCA-GTGTTTGGTATTTGTTTGGGTCATCAGTTGTTGTCCACCGCTATTGGTTGCAAAACCTACAAAATGAAATACGGTAACAGAGGTCACAACTTGCCCTGTATACATCATGGTACTGGACGTTGTTATATGACTTCACAAAATCACGGTTTTGCTGTTGATACCGAAACTTTGCCTTTGGAATGGGACCCTTTGTTCACCAATGCCAACGATAATACCAATGAAGGT-------------------------------------------------------------------------------------------------------------------------------------------------------------------------------------------------------------------------------------------------------------------------------------------------------------------------------------------------------------------------------------------------------------------------------------------------------------------------------------------------------------------------------------------------------------------------------------------------------------------------------------------------------------------------------------------------------------------------------------------------------------------------------------------------------------------------------------------------------------------------------------------------ACATGCTACGGCCGCCTTAAAAACTGTTGCTGAGACATTTAATTTTGGCTGTGAAGAAGTGGGTAATTTTTACTACTGCCAGGAGAATCACACTTCTGTATTGGGTATGCGTGAATTGGTTAAAACTGAAAATAAGTTTGTCTTAACACAACCAGAGTTATTGGAAAATCTGCAAAAGAGGGAAGAAGGCTTACTAG------CT--GGTTCTAGTAAGGCAAACTCCTTGTTAGTATTTTCAG-CTCAGTGTAATTTTAGTGGCTATAAAATGCCGCTGGAATTAATAGATGTAGTGCACAAGCAGGGTTTAGTCAAACGAGGCACACAAATTGCCG---GTCAACCGGTCAAAAATAATCAGCCAGATTCAAGTAATTTTTATATATTCTTGGATTCAGCTGCTTTTGTTGGATCTAGTTATTTGGATGTGGGCAAATATAAACCGGATTTCTTTTGTATATCATTTTAT--AAATTGTTTGGGTATCCCACTGGTGTGGGAGCTTTAATTGTCAGCAAACGTGGTCAATCGGCTCTCTGTAAGCAATATTATGGTGGTGGCACGGTCAATATAGCTATGACACGKGAAAATTTCCATGAAAAACGTGCAGGCTTTTCAGCACACTTTGAAGATGGCACTTTATCTTTCCTAACCATTGCAAATTTGCTAGAAGGCTTTAACACATTGGAACGTTTAATACCTGCAAGAGAAGGAAAAAATACCATGGAAAGAATTAGTCTTCATGTTTATCAATTGGCTAAATATGGTTATGAAAAGTTAAAAATGTTAAAACATGCAAATGGTCAGCGTTTGGTGAAATTTTACAATCATAATGGTTATGATGATTACAAATATCAGGGTGGTGTAGTTACCTTTAATATCCTACATGAAGATGGTGCCTTTGTGGGCTTTGCTGAAGTTGCATGCTTGGCAGCTGTTTT-TAATATTCAACTACGTACTGGTTGCTTCTGCAATCCGGGTGCTTGTCAATGGTTCTTACAATTGTCCAATAGTGATGTACGTAAACAGTATGAGTCGGGACACATTTGTAGTGATTACAATGATTTAATTGAGGGTCAACCTACTGGAGCCGTTAGGGTGGCATTCGGTTACATGACACGCAAACAAGATGTAGACAAACTTGTTAAAATGATAGAGGAATRTTATTTATCCTCGTCAGAGGAGAGATTRAARCACATGGATGTGGACAAATTACCAAGAGAATTAAAACATGTACCGGAACGAATGAAACCACAATTAAAAGAAATTTGCATTTATCCCATTAAATCTTGTGCAGCTTTTAAGGTTAACGATTCTTGGCCTTTAACAAATACCGGTTTCCTATATGATCGAGGTTGGATGATAGTAGATGCTGCGGGAATGGCTATAACACAAAAACATCAAACTAGATTGTGTTTAATTAAACCAATTATTAATGTGCAAAAAGGTTTAATGGAATTGACTTTTACRGGCAT------GACGTCCGTACAAGTGAGTTTAGAAGTAACTAAGGAACAGATAGATTTCATTAATAATTCCTTTTGCCAAAGTAAAGTATGCGATGACCTGGTAACGGGTTATGATTGTGGCGAGGAGGTGGCCCAGTGGTTGAGCGATTGCTTAGAAACGCCAGGTTTAAGATTAATCAAACAATATGCCCATAGACGTGGCCAAACGGGTACGGCCAAAGATATAGCCTTAGCTAATCAGGCACAATTTCTGCTAATCAATCGCTCCTCGGTGMGWTGGCTGACACAGAAAATCACCACAGAAAAAGAACCCTTGGAKGCTACGGTCGATAGATTTAGAGCAAATTTAGTGATCGAGACTCCTATTGCCCTGGAGGAGACAGAATTTGATATGTTGACTATAGGCGAGACAGTTTTTAAA-----------------
	Lucilia_sp.                                    ---------------------------------------------------------------------------------------------------------------------------------------------------------------------------------------------------------------------------TGGCATTGATACCAGAGCTTTAACCAAGAAAATACGTGAAAATGGTGCCATCTTGGGTCGTATTGTTTATGAATATCCAGAAAATGTGG---GAACTTTAAAATTCTCCGATCCCAATCAA-CGTAATTTGGTGGCTGAGTGTTCGGTAAAGAAACCCATGGTTTTCAATGAAACTGGATCACCTCGCATCTGTGCCATTGATTGTGGTTTGAAATTGAATCAAA---TTAAATGTTTCA-TTTCCCGTGGAGCTCGAGTTGAATTRGTGCCMTGGAATTGGGAATTGGACGAATCTACMTTTGATGGTCTGTTTATTTCTAACGG-TCCTGGTGATCCAGTTGTTTGTAAGGACACCGT-TACC-CAAATACAAAAGGTTCTAAAATCTGGCAAGAAGCCA-GTGTTTGGTATTTGTTTGGGTCATCAGTTGTTGTCCACCGCTATTGGTTGCAAAACCTACAAAATGAAATACGGTAACAGAGGTCACAACTTGCCCTGTATACATCATGGTACTGGACGTTGTTATATGACTTCACAAAATCACGGTTTTGCTGTTGATACCGAAACTTTGCCTTTGGAATGGGACCCTTTGTTCACCAATGCCAACGATAATACCAATGA------------------------------------------------------------------------------------------------------------------------------------------------------------------------------------------------------------------------------------------------------------------------------------------------------------------------------------------------------------------------------------------------------------------------------------------------------------------------------------------------------------------------------------------------------------------------------------------------------------------------------------------------------------------------------------------------------------------------------------------------------------------------------------------------------------------------------------------------------------------------------------------------------------------------------------------------------------------------------------------------ACTTCTGTATTGGGTATGCGTGAATTGGTTAAAACTGAAAATAAGTTTGTCTTAACACAACCAGAGTTATTGGAAAATCTGCAAAAGAGGGAAGAAGGCTTACTAG------CT--GGTTCTAGTAAGGCAAACTCCTTGTTAGTATTTTCAG-CTCAGTGTAATTTTAGTGGCTATAAAATGCCGCTGGAATTAATAGATGTAGTGCACAAGCAGGGTTTAGTCAAACGAGGCACACAAATTGCCG---GTCAACCGGTCAAAAATAATCAGCCAGATTCAAGTAATTTTTATATATTCTTGGATTCAGCTGCTTTTGTTGGATCTAGTTATTTGGATGTGGGCAAATATAAACCGGATTTCTTTTGTATATCATTTTAT--AAATTGTTTGGATATCCCACTGGTGTGGGAGCTTTAATTGTCAGCAAACGTGGTCAATCGGCTCTCTGTAAGCAATATTATGGTGGTGGCACGGTCAATATAGCTATGACACGKGAAAATTTCCATGAAAAACGTGCAGGCTTTTCAGCACACTTTGAAGATGGCACTTTATCTTTCCTAACCATTGCAAATTTGCTAGAAGGCTTTAACACATTGGAACGTTTAATACCTGCAAGAGAAGGAAAAAATACCATGGAAAGAATTAGTCTTCATGTTTATCAATTGGCTAAATATGGTTATGAAAAGTTAAAAATGTTAAAACATGCAAATGGTCAGCGTTTGGTGAAATTTTACAATCATAATGGTTATGATGATTACAAATATCAGGGTGGTGTAGTTACCTTTAATATCCTACATGAAGATGGTGCCTTTGTGGGCTTTGCTGAAGTTGCATGCTTGGCAGCTGTTTT-TAATATTCAACTACGTACTGGTTGCTTCTGCAATCCGGGTGCTTGTCAATGGTTCTTACAATTGTCCAATAGTGATGTACGTAAACAGTATGAGTCGGGACACATTTGTAGTGATTACAATGATTTAATTGAGGGTCAACCTACTGGAGCCGTTAGGGTGGCATTCGGTTACATGACACGCAAACAAGATGTAGACAAACTTGTTAAAATGATAGAGGAATRTTATTTATCCTCGTCAGAGGAGAGATTRAARCACATGGATGTGGACAAATTACCAAGAGAATTAAAACATGTACCGGAACGAATGAAACCACAATTAAAAGAAATTTGCATTTATCCCATTAAATCTTGTGCAGCTTTTAAGGTTAACGATTCTTGGCCTTTAACAAATACCGGTTTCCTATATGATCGAGGTTGGATGATAGTAGATGCTGCGGGAATGGCTATAACACAAAAACATCAAACTAGATTGTGTTTAATTAAACCAATTATTAATGTGCAAAAAGGTTTAATGGAATTGACTTTTACRGGCAT------GACGTCCGTACAAGTGAGTTTAGAAGTAACTAAGGAACAGATAGATTTCATTAATAATTCCTTTTGCCAAAGTAAAGTATGCGATGACCTGGTAACGGGTTATGATTGTGGCGAGGAGGTGGCCCAGTGGTTGAGCGATTGCTT---------------------------------------------------------------------------------------------------------------------------------------------------------------------------------------------------------------------------------------------------------------------------------------------
	'Macquartia dispar_SG2_reversed'               -----------------------------------------------------------------------------------TCATTTGGAGTGGTTG---GAAGGCATATCGGTGGCAGGCTTAGTGGTGGGGGAGAACTGTGAAACACCTTCACATTGGAGTGCAAAACAAACATTGTCACAATGGATGGAAAGACA-CAATGTGCCTGGTATAAGYGGCATTGATACCAGAGCTTTGACTAAGAAGATACGTGAAAATGGTGCCATATTGGGACGCATTGTGTATGAGCATCCTAAAAATTTAC---AATCTTTCAAATTCTCCGATCCCAATCAG-CGTAATTTGGTAGCCGAGTGTTCGGTTAAGAAGCCGATGGTATTTAATGAATCGGGTTCACCACGTATTTGTGCCATTGATTGTGGTTTAAAATTAAATCAAA---TAAGATGTTTTA-TATCACGAGGTGCACGAGTTGAATTGGTGCCCTGGAATTGGCAGTTGGATGAAACCACTTTTGATGGTTTGTTTATTTCCAATGG-TCCTGGTGATCCAGTTACTTGCAAGGATACGGT-TGCT-CAAATACAAAACGTATTGAAATCTGGCAAGAAGCCT-GTGTTTGGCATATGTTTAGGTCATCAGTTGTTGGTCAA--------------------------------------------------------------------------------------------------------------------------------------------------------------------------------------------------------------------------------------------------------------------------------------------------------------------------------------------------------------------------------------------------------------------------------------------------------------------------------------------------------------------------------------------------------------------------------------------------------------------------------------------------------------------------------------------------------------------------------------------------------------------------------------------------------------------------------------------------------------------------------------------------------------------------------------------------------------------------------------------------------------------------------------------------------------------------------------------------------------------------------------------------------------------------------------------------------------------------------------------------------------------------------------------------------------------------------------------TTTG-CTCAATGGTATTTTAGTGGCTTCAAAATGCCACTGGAATTAATAGAAATAGTTCAAAAGTACGGTTTAGCCAATCGAGGTACAGAGATATCCG---GGCAAAAACAAACGATT---GAGGCAGATTTAAATAATTTTTACATACTTTTGGACTCCGCAGCATTTGTTGGATCCAGCTTTTTAGATGTTGGCAAATATAAACCCGATTTCTTTTGTGTGTCTTTTTAC--AAAATGTTTGGGTATCCTACGGGAGTAGTGCTTT------------------------------------------------------------------T-------------------------------------------------------------------------------------------------------------------------------------------------------------------------------------------------------------------------------------------------------------------------------------------------------------------------------------------------------------------------------------------------------------------------------------------------------------------------------------------------------------------------------------------------------------------------------------------------------------------------------------------------------------------------------------------------------------------------------------------------------------------------------------------------------------------------------------------------------------------------------------------------------------------------------------------------------------------------------------------------------------------------------------------------------------------------------------------------------------------------------------------------------------------------------------------------------------------------------------------------------------------------------------------------------------------------------------------------------------------------------------------
	'Macronychia sp._T480'                         ------------------------TTAATTGGTAACTACGGTATACCTGATGTAGAAGAGAAAGATGAATATGGTTTACCTAAACATTTGGAATGGTTG---GAGGGCATATCAATAGCTGCCTTAGTGGTGGGTGAGATCTGTGAGACACCCTCCCATTGGCGTGCAAAACAAACACTTTCACAGTGGATGGCAAAACA-TAATGTGCCCGGTATTAGCGGCATCGACACAAGAGCTTTAACAAAGAAAATCCGTGAAAATGGTACGATATTGGGACGCATTGTTTATGAGTATCCGGAAAACGTGA---AATCATTAACGTTTTCTGACCCTAATCTA-CGTAATTTAGTAGCCGAGTGTTCGGTTGAGAAACCTATGGTTTTTAATGCAACTGGTTCACCGCGTATATGTGCCATAGATTGTGGATTAAAATTGAATCAAA---TTAAATGTTTTA-CTTCACGTGGCGCCCGTGTAGATTTGGTGCCCTGGAATTGGCCATTAGATGAATCCACTTTTGATGGTCTATTTATTTCCAATGG-TCCTGGTGATCCAGTCGTTTGCAAGGATACTGT-GGTT-CAAATCCAAAAAGTCTTAAAATCGGGCAAGAAACCA-GTATTTGGTATTTGTTTGGGTCATCAGTTACTATCCTCGGCCATAGGTTGTAAAACTTATAAAATGAAATACGGCAATAGAGGTCATAATTTGCCTTGTATACACCATGGCACAGGACGCTGTTTTATGACTTCCCAAAATCATGGTTTCGCGGTAGATACCGCGACTTTGCCTTTGGAATGGGAGCCTTTGTTTACCAATGCCAACGATAGCACCAATGAAGG?AGGTATTATCCACGCAGAAGCCCTACTTCTCGGTACAGTTCCATCCAGAGCATACCGCTGGCCCTGAGGATTTGGAACTTTTAT-TTGATATTTTCCT--AAACGCTGTTAAGAGTCAAAAGTC--TCAGGGTGCATCTACCGTAGCTTGCGTCAGCAACTAATTAATCG-TTTGATATACACC-CCTGTTCCCGAGTCTATACC-GAAAAAAGACCACGCAAAGTTTTAATTTTAGGTTCTGGTGGTTTATCGATTGGTCAAGCTGGTGAATTCGATTATTCTGGAT-CCCAGGCCATTAAAGCCATGAAAGAAGAAAAGATCCAAACTGTCTTGATTAATCCCAATATTGCTACCGTACAAACTTCTAAGGGCTTGGCCGA-AAGTGTTACTTTTTGCCTTTAACTCCCGAATATGTAGAACAAGTTATCAAGGCTGAACGACCCAATGGTGTTCTCTTGACTTTTGGTGGTCAAACCGCCTTAAATTGCGGTGTGGAGCTAGAAAGGTCTGGCGTATTTTCCAAATACAATGT--AGATTTTGGGTACACCCATCAAATCTATTATAGAC---GAAGATCGTAAAATATTTGCTGAACGTGTAAATGAAATAGGCGAACGGGTGGCACCTTCTGAAGCTGTATACTCAGTTGAAGAAGCTTTAGATGCTGCTAAGCGTATTGGTTATCCAGTTATGGCAAGAGCTGCWTTTTCCYTAGGAGGATTGGGYTCGCGTTTTGCCGATAGYGAAGAAGAATTGGAAAAYTTAGCCAGACAGGCTTTGGCCCA--------------------------------------------------------------------------------------------------------------------------------------------------------------------------------------------------------------------------------------------------------------------------------------------------------------------------------------------------------------------------------------------------------------------------------------------------------------------------------------------------------------------------------------------------------------------------------------------------------------------------------------------------------------------------------------------------------------------------------------------------------------------------------------------------------------------------------------------------------------------------------------------------------------------------------------------------------------------------------------------------------------------------------------------------------------------------------------------------------------------------------------------------------------------------------------------------------------------------------------------------------------------------------------------------------------------------------------------------------------------------------------------------------------------------------------------------------------------------------------------------------------------------------------------------------------------------------------------------------------------------------------------------------------------------------------------------------------------------------------------------------------------------------------------------------------------------------------------------------------------------------------------------------------------------------------------------------------------------------------------------------------------------------------------------------------------
	'Macrotarsina longimana_reversed'              -----------------------------------------------------------------------------------------------------------------------------------------------------------------------------------------------------------------------------------------------------------------------------------------------------------------------------------------------------------------------------------------------------------------------------------------------------------------------------------------------------------------------------------------------------------------------------------------------------------------------------------------------ATTTTTGGTTTTGTTTGGGTCATCAGTTGTTGTCTACAGCGATTGGCTGCAAAACCTTTAAAATGAAATACGGCAACAGAGGTCACAATTTGCCTTGTATTCATCATGGTACCGGACGTTGTTTTATGACTTCTCAAAATCACGGTTTCGCCGTTGACACTGAAACATTGCCAATGGAGTGGGAACCTTTGTTCACTAATGCCAACGATAGCACAAATGAAGGTAGGTATAATCCACACAGAAACCCTTCTTCTCGGTCCAATTTCATCCCGAACACACCGCAGGTCCCGAAGATCTGGAACTTCTAT-TCGATATCTTTTT--AAGTGCTGTCAAAAATCAAAAATG--CCAAGGAGCTTCCACTATAGTTTACGTCAACAGCTGATTAATCG-TTTGATGTACGCT-TCTACTCCAGAGTCCTTGCTAGAGAAGAGACCACGCAAAGTATTAATTTTGGGTTCTGGCGGTTTGTCTATTGGTCAGGCAGGTGAATTTGATTATTCCGGTT-CTCAGGCTATTAAAGCCATGAAAGAAGAAAAAATTCAAACTGTTTTGATAAATCCCAACATTGCCACTGTGCAAACTTCCAAAGGCTTGGCCGA-AAGTGTTACTTTTTGCCTTTAACTCCCGAATATGTGGAACAAGTTATCAAGGCTGAAAGA-CCAATGGCGTGCTATTGACTTTTGGTGGTCAAACCGCTTTAAATTGTGGTGTAGAATTGCAAAAATCTGGAGTATTTT-CAAGTACAATGT--GGGTTTTGGGTACACCTATCAAATCTATTATAGAGACAGAGGATCGTAAAATATTTGCTGAACGCATTAATGAGATCGGTGAACAGGTAGCTCCTTCTGAGGCCGTTTACTCAGTAGAAGAAGCTTTAAATGCAGCTAAAAGCATAGGCTATCCCGTTATGGCTAGAGCTGCCTTCTCTTTGGGTGGTTTGGGTTCCGGCTTTGCCGATAATGAAGAGGAATTGGAAACTTTGGCTCGACATGCATTAGCCCACTCTAGCCAGCTGATTATTGACAAATC---C-------------------------------------------------------------------------------------------------------------------------------------------------------------------------------------------------------------------------------------------------------------------------------------------------------------------------------------------------------------------------------------------------------------------------------------------------------------------------------------------------------------------------------------------------------------------------------------------------------------------------------------------------------------------------------------------------------------------------------------------------------------------------------------------------------------------------------------------------------------------------------------------------------------------------------------------------------------------------------------------------------------------------------------------------------------------------------------------------------------------------------------------------------------------------------------------------------------------------------------------------------------------------------------------------------------------------------------------------------------------------------------------------------------------------------------------------------------------------------------------------------------------------------------------------------------------------------------------------------------------------------------------------------------------------------------------------------------------------------------------------------------------------------------------------------------------------------------------------------------------------------------------------------------------------------------------------------------------------------------------------------------------------------------
	'Malayia sp._Malay020_reversed'                ----------------------------------------------------------------------------------TCATTTGGAAGTGGTTG---GAAGGCATATCGATAGCTGCCTTAGTGGTGGGAGAAAATTGTAAGACACCTTCACATTGGCGCGCAAAGGAAACTTTATCGCAGTGGATGGTGAAACA-TAATGTACCTGGTATAAGTGGCATTGATACCAGGGCTCTGACAAAGAAGATACGTGAAAACGGTGTTATTTTAGGTCGTATAGTCTATGACGATCCTAAAAATATAG---AATCTATAAAGTTTTCGGATCCCAATCAA-CGTAATTTGGTGAGCGAGTGTTCGGTAAAAGAACCCATGGTTTTCAATGAATTGGGTTTTCCACGCATCTGTGCCGTAGATTGTGGTTTGAAATTAAATCAAA---TCAAATGTTTTA-TTTCGCGTGGAGCTCGCGTTGAATTGGTGCCTTGGAATTGGGAATTGGATGAATCGACTTTTGATGGTCTCTTCATTTCGAATGG-TCCTGGTGATCCGGTGGCTTGCAAGGATACCAT-TAGC-CAAATACAAAAGGTGTTAAAATCCGGCAAGAAACCG-ATTTTTGGTATTTGTTTAGGTCATCAGTTGTTGTCAA---------------------------------------------------------------------------------------------------------------------------------------------------------------------------------------------------------------------------------------------------------------------------------------------------------------------------------------------------------------------------------------------------------------------------------------------------------------------------------------------------------------------------------------------------------------------------------------------------------------------------------------------------------------------------------------------------------------------------------------------------------------------------------------------------------------------------------------------------------------------------------------------------------------------------------------------------------------------------------------------------------------------------------------------------------------------------------------------------------------------------------------------------------------------------------------------------------------------------------------------------------------------------------------------------------------------------------------------------------------------------------------------------------------------------------------------------------------------------------------------------------------------------------------------------------------------------------------------------------------------------------------------------------------------------------------------------------------------------------------------------------------------------------------------------------------------------------------------------------------------------------------------------------------------------------------------------------------------------------------------------------------------------------------------------------------------------------------------------------------------------------------------------------------------------------------------------------------------------------------------------------------------------------------------------------------------------------------------------------------------------------------------------------------------------------------------------------------------------------------------------------------------------------------------------------------------------------------------------------------------------------------------------------------------------------------------------------------------------------------------------------------------------------------------------------------------------------------------------------------------------------------------------------------------------------------------------------------------------------------------------------------------------------------------------------------------------------------
	'Marshallicona quitu_Pape002_and_T896'         ----------------------------------------------------GTGGGGAAAGAGATGAAAATGGTTTACCAAAACATTTGGAGKGGKTR---GAAGGTATATCGATAGCTGGCTTAGTGGTGGGAGAAATTTGTGAAACACCTTCACATTGGCGCACAAAGGAAACTTTGTCTCGGTGGATGGCTAAACA-TAATGTACCTGGTATTAGCGGCATTGATACGAGAGCGTTGACTAAGAAAATACGTGAAAATGGTACCATATTGGGTCGTATTGTCTGTGACCATCCTGAAAATGTAC---ATTCTCTCAAATTCTCCAATCCCAATCAA-CGTAATTTGGTGGCCGAGTGTTCGATCAAGGAACCAATGGTTTTCAATGAATCAGGTTTTCCACGTATCTGTGCCATTGATTGTGGTTTAAAATTGAATCAAA---TTAAATGTTTCA-TTTCCCGTGGAGCTCGTATAGAATTAGTGCCGTGGAATTGGGAATTAGATGATTCGACCTTTGATGGTCTATTTATTTCCAATGG-CCCAGGTGATCCAGTTGTTTGCAAAGATACCGT-TGTT-CAAATACAAAAGGTGTTAAAACTAGGCAAGAAGCCT-GTCTTTGGTATTTGTTTAGGCCATCAGTTGTTGGCTACAGCAATTGGCTGCCCGACCTACAAAATGAAATACGGAAACAGAGGTCACAACTTGCCGTGTATTCATCATGGTACCGGACGTTGTTTCATGACTTCTCAAAATCACGGTTTCGCAGTTAACACCGCGACTTTGCCACCGGAATGGGAACCTTTGTTTACTAATATCAACGATAGTACAAATGAAGGTAGGTATAATTCATACAGAAACCGTATTTCTCGGTCCAATTCCATCCGGAGCATACCGCAGGTCCCGAAGATCTTGAACTTCTAT-TCGACGTATTTTT--AAGTGCCGTGAAAAATCAAAAATG--CCAAGGAGCTTGCACGGTAGTTTACGCCAACAGCTGATCAACCG-TTTGATGTATATT-TCCGTTCCCGAGTCGTTGCTAGA-AAAAGACCACGCAAAGTTTTAATTTTGGGTTCAKGTGGTTTGTCTATTGGACAGGCTGGTGAATTTGATTATTCCGGTT-CCCAGGCCATTAAAGCCATGAGAGAAGAAAAAATTCAAACCGTTTTGATTAATCC-AACATTGCCACTGTGCAAACTTCGAAAGGTTTGGCGGACAAATGTTATTTTTTGCCTTTGACTCGCGAATATGTGGAACAAGTTATCAAGGCTGAAAGA-CCAATGGAGTGCTATTGACTTTTGGTGGTCAAACTGCCTTAAATTGTGGTGTCGAATTGCAAAAGTCTGGTGTGTTTTCCAAATACAATGT--AGGTGTTAGGCACTCCTATCAAATCGATTATAGAGACAGAGGACCGCAAAATATTTGCTGAATGTATTAATGAGATTGGTGAACAGGTGGCTCCTTCTGAGGCCGTTTACTCTGTAGAAGAAGCTCTAAATGCTGCCAAACGCATAGGATATCCCGTTATGGCTAGAGCTGCTTTCTCTTTAGGTGGTTTGGGATCCGGTTTTGCCGATAATGAAGAAGAATTGGACAATTTAGCTCGGCAGGCGTTAGCCCACTCCAGGCA---------------------G-----------------------------------------------------------------------------------------------------------------------------------------------------------------------------------------------------------------------------------------------------------------------------------------------------------------------------------------------------------------------------------------------------------------------------------------------------------------------------------------------------------------------------------------------------------------------------------------------------------------------------------------------------------------------------------------------------------------------------------------------------------------------------------------------------------------------------------------------------------------------------------------------------------------------------------------------------------------------------------------------------------------------------------------------GGATGCTTTTGTAATCCCGGTGCTTGTCAGTGGTTTTTAAAATTATCGAATAGCGAAATACGTAAACAATATGAATCTGGTCATATTTGTGGTGATTATACTGATTTGGTTGAAGGATTGCCTACTGGAGCTGTTAGAATATCATTTGGGTATATGACACGAAAACAAGACGTGGATAGACTTGTTTACATGATTAGGGAATGCTTTTTATCTTCGCCACAGGAAAGATTAAAACAATTAGATATTGAAAAACTACCAAAATATCTGAAACATATACCAGAAAAATTG---------------------------------------------------------------------CG?MCTCTTRCAWACACARGTTTCCTGTACGATCGCTGTTGGATGATAGTAAATGCAGCGGGCATGGCCATAACCCAAAAACATCAGACTAGATTATGTTTAATTAAACCCATTATTAATCGCCAAAAAAATAAAATGGAATTGACCTTTAGCGGTAT------GAAATCTATATTCATAAGTTTGGAAACTTCCAATGATGAAATTGACCTTATAAATACGTCATTTTGTCAAAGCAAAGTTTGCGATGACATGGTGTCTGGTAATGACTGCGGCGAGGATGTTGCCAATTGGTTAAGCGACTGCTTR?A?ACTCCA-----------------------------------------------------------------------------------------------------------------------------------------------------------------------------------------------------------------------------------------------------------------------------------
	'Melanodexia glabricula_USA_SG269'             --------------------------------------------------------------------------------------------------------------------------------------------------------------------------------------------------------------------------------------------------------------------------------------------------------------------------------------------------------------------------------------------------------------------------------------------------------------------------------------------------------------------------------------------------------------------------------------------------------------------------------------------------------------------------------------------------------------------------------------------------------------------------------------------------------------------------------------------------------------------------------------------------------------------------------------------------------------------------------------------------------------------------------------------------------------------------------------------------------------------------------------------------------------------------------------------------------------------------------------------------------------------------------------------------------------------------------------------------------------------------------------------------------------------------------------------------------------------------------------------------------------------------------------------------------------------------------------------------------------------------------------------------------------------------------------------------------------------------------------------------------------------------------------------------------------------------------------------------------------------------------------------------------------------------------------------------------------------------------------------------------------------------------------------------------------------------------------------------------------------------------------------------------------------------------------------------------------------------------------------------------------------------------------TACCCTACGGGCGTGGGAGCATTAATTGTCAGCAAACGCGGTCAATCTGTATTGCTGAAAAAATATTATGGCGGTGGTACCGTAAATATTGCAATGACACGTGAAGATTTTCATGAAAAACGTGTTGGATTCTCATCGCACTTTGAAGATGGCACTATATCTTTCTTAACCATTGCCAATTTGTTGGAAGGCTTTAATACCTTAAAGCGTTTAATACCTGCAAAAGAAGGAAAAAATACAATGGAAAGAATCAGTAAACATGTTTTTCAATTGGCTAAATATTGCTTTGATAAATTAACAAATTTAAAGCATGCAAATGGCCAACCATTGGTGCAGTTTTACAATCACAATGGTTATGATGATAGCAAAAATCAAGGTGGTGTTATAACCTTTAATATTTTACACGAGGATGGTGGTTTTGTGGGTTTTGCTGAAGTAGCATGTCTGGCAGCTATATT-TAACATACAATTACGTACAGGTTGCTTTTGT--------------------------------------------------------------------------------------------------------------------------------------------------------------------------------------------------------------------------------------------------------------------------------------------------------------------------------------------------------------------------------------------------------------------------------------------------------------------------------------------------------------------------------------------------------------------------------------------------------------------------------------------------------------------------------------------------------------------------------------------------------------------------------------------------------------------------------------------------------------------------------------------------------------------------------------------------------------------------
	'Melanodexia grandis_SG271'                    -------------------------------------------------------------------------------CCTTCATTTTGGAAGTGTTG---GAAGGCATATCGATAGCTGCCTTAGTGGTTGGAGAAAACTGTGAAAGTCCTTCTCACTGGCGCACAAAACAAACACTGTCACAGTGGATGAAAAAACA-CAATGTTCCTGGTATTAGTGGAATTGATACCAGAGCTTTGACAAAAAAGATCCGTGAAAATGGTACCATATTGGGGCGCATTGAGTATGAAATTCCGGAACATCCGGA-CGATATATACAATTTTCGGATCCCAATCAA-CGTAATTTGGTGGCTCAGTG-------------------------------------------------------------------------------------------------------------------------------------------------------------------------------------------------------------------------------------------------------------------------------------------------------------------------------------------------------------------------------------------------------------------------------------------------------------------------------------------------------------------------------------------------------------------------------------------------------------------------------------------------------------------------------------------------------------------------------------------------------------------------------------------------------------------------------------------------------------------------------------------------------------------------------------------------------------------------------------------------------------------------------------------------------------------------------------------------------------------------------------------------------------------------------------------------------------------------------------------------------------------------------------------------------------------------------------------------------------------------------------------------------------------------------------------------------------------------------------------------------------------------------------------------------------------------------------------------------------------------------------------------------------------------TAGTGGCTACAAAATGCCTCTGGAATTAATAGAAATTGTACAAAATTACGGTTTAGTTAAACGTGGTACACAAATTTCCG---GACAAAGTTTAAAGAAT---GAGCCAGATTTAAATAATTTTTACATTCTTTTGGACTCGGCAGCATATGTAAGTTGCAGTCATTTAGATGTCAGCAAATATAAACCAGATTTCTTTTGTGTATCATTTTAT--AAAATGTTTGGGTACCCTACGGGCGTGGGAGCATTAATTGTCAGCAAACGCGGGCAATCCGTATTGGTGAAAARATATTATGGCGGTGGTACCGTAAATATTGCAATGACACGTGAAGATTTTCATGAAAAACGTGTTGGATTATCATCGCACTTTGAAGATGGCACTATATCTTTCTTAACCATTGCCAATTTGTTGGAAGGCTTTAATACCTTAAAGCGTTTAATACCTGCAAAAGAAGGAAAAAATACAATGGAAAGAATCAGTAAACATGTTTTTCAATTGGCTAAATATTGCTATGATAAATTAACAAATTTAAAGCATGCAAATGGCCAGCCATTGGTGCAGTTTTACAATCACAATGGTTATGATGATAGCAAAAATCAAGGTGGTGTTATAACCTTTAATATTTTACACGAGGATGGTGCTTTTGTGGGTTTTGCTGAAGTAGCATGTCTGGCAGCTATATT-TAACATACAATTACGTACAGGTTGCTTTTGCAATCCTGGTGCATGTCAATGGTTTTTACGCCTTTCCAACAGTGATATACGTAAACAGTATGAATATGGTCATATTTGCAGCGAT--------------------------------------------------------------------------------------------------------------------------------------------------------------------------------------------------------------------------------------------------------------------------------------------------------------------------------------------------------------------------------------------------------------------------------------------------------------------------------------------------------------------------------------------------------------------------------------------------------------------------------------------------------------------------------------------------------------------------------------------------------------------------------------------------------------------------------------------------------------------------------------
	'Melanodexia tristina_SG270'                   ----------------------------------------------------------------------------------------------------------------------------------------------------------------------------------------------------------------------------------------------------------------------------------------------------------------------------------------------------------------------------------------------------------------------------------------------------------------------------------------------------------------------------------------------------------------------------------------------------------------AAAAAGTATTGAAGTCTGGTATGAAACCT-GTGTTTGGTATTTGTTTGGGTCATCAGTTGCTGTCCACCGCCATTGGCTGCAAAACCTACAAAATGAAATACGGCAACAGAGGTCACAATTTGCCCTGCATACATCATGGAACAGGACGTTGTTTTATGACCTCACAAAATCATGGTTTTGCTGTAGATACCGAAACGTTGCCTGTGGAGTGGGAGCCTTTGTTTACCAATGCCAACGATGAMACAAATGAAGGTAGGCATAATCCACACAGAAACCCTATTTCTCGGTACAATTCCATCCAGAACATAACGCTGGTCCCGAAGATCTTGAACTTCTGT-TTGATATCTTTTT--AAGCGCGGTGAAAAGTCAGATTTC--TCAGGGAGCTTCAACAATAGTTTACGCCAACAACTGATAAATCG-TTTAATATACACT-CCCACTCCCGAGTCTTTGTTGGAGAAGAGAYCACG-AAAGTTTTAATCTTGGGTTCTGGGGGTTTGTCCATTGGCCAAGCTGGTGAATTTGATTATTCTGGTT-CTCAGGCTATTAAGGCAATGAAGGAAGAAAAAATTCAAACTGTTTTAATAAATCCCAATATTGCCACAGTACAAACTTCTAAAGGTTTGGCCGA-AAGTGTTACTTCTTGCCTTTAACTCCCAAATATGT--AACAAGTTATTAAGTCTGAA----------------------------------------------------------------------------------------------------------------------------------------------------------------------------------------------------------------------------------------------------------------------------------------------------------------------------------------------------------------------------------------------------------------------------------------------------------------------------------------------------------------------------------------------------------------------------------------------------------------------------------------------------------------------------------------------------------TAGTGGCTACAAAATGCCTCTGGAATTAATAGAAATTGTACAAAATTACGGTTTAGTTAAACGTGGTACACAAATTTCCG---GACAAAGTTTAAAGAAT---GAGCCAGATTTAAATAATTTTTACATTCTTTTGGACTCGGCAGCATATGTAAGTTGCAGTCATTTAGATGTCAGCAAATATAAACCAGATTTCTTTTGTGTATCATTTTAT--AAAATGTTTGGGTACCCTACGGGCGTGGGAGCATTAATTGTCAGCAAACGCGGGCAATCCGTATTGGTGAAAAGATATTATGGCGGTGGTACCGTAAATATTGCAATGACACGTGAAGATTTTCATGAAAAACGTGTTGGATTATCATCGCACTTTGAAGATGGCACTATATCTTTCTTAACCATTGCCAATTTGTTGGAAGGCTTTAATACCTTAAAGCGTTTAATACCTGCAAAAGAAGGAAAAAATACAATGGAAAGAATCAGTAAACATGTTTTTCAATTGGCTAAATATTGCTATGATAAATTAACAAATTTAAAGCATGCAAATGGCCAACCATTGGTGCAGTTTTACAATCACAATGGTTATGATGATAGCAAAAATCAAGGTGGTGTTGTAACCTTTAATATTTTACACGAGGATGGTGCTTTTGTGGGTTTTGCTGAAGTAGCATGTCTGGCAGCTATATT-TAACATACAATTACGTACAGGTTGCTTTTGCAATCCTGGTGCATGTCAATGGTTTTTACGCCTTTCCAACAGTGATATACGTAAACAGTATGAATATGGTCATATTTGCAGCGA---------------------------------------------------------------------------------------------------------------------------------------------------------------------------------------------------------------------------------------------------------------------------------------------------------------------------------------------------------------------------------------------------------------------------------------------------------------------------------------------------------------------------------------------------------------------------------------------------------------------------------------------------------------------------------------------------------------------------------------------------------------------------------------------------------------------------------------------------------------------------------------
	'Melanodexia tristis_SG272'                    --------------------------------------------------------------------------------------------------G---GAAGGCATATCGGTAGCTGCCTTAGTGGTTGGAGAAAACTGTGAAAGACCTTCTCACTGGCGCGCAAAACAAACACTGTCACAGTGGATGGAAAAACA-CAATGTTCCTGGTATTAGTGGAATTGATACCAGAGCTTTGACAAAAAAGATCCGTGAAAATGGTACCATATTGGGGCGCATTGAGTATGAAATTCCGGAACATCCGGATCGATATATACAATTTTCGGATCCCAATCAA-CGTAATTTGGTGGCAC-------------------------------------------------------------------------------------------------------------------------------------------------------------------------------------------------------------------------------------------------------------------------------------------------------------------------------------------------------------------------------------------------------------------------------------------------------------------------------------------------------------------------------------------------------------------------------------------------------------------------------------------------------------------------------------------------------------------------------------------------------------------------------------------------------------------------------------------------------------------------------------------------------------------------------------------------------------------------------------------------------------------------------------------------------------------------------------------------------------------------------------------------------------------------------------------------------------------------------------------------------------------------------------------------------------------------------------------------------------------------------------------------------------------------------------------------------------------------------------------------------------------------------------------------------------------------------------------------------------------------------------------------------------------------------------------------------------------------------GTTTAGTTAAACGTGGTACACAAATTTCCG---GACAAAGTTTAAAGAAT---GAGCCAGATTTAAATAATTTTTACATTCTTTTGGACTCGGCAGCATATGTAAGTTGCAGTCATTTAGATGTCAGCAAATATAAACCAGATTACTTTTGTGTATCATTTTAT--AAAATGTTTGGGTACCCTACGGGCGTGGGAGCATTAATTGTCAGCAAACGCGGGCAATCCGTATTGGTGAAAAAATATTATGGCGGTGGTACCGTAAATATTGCAATGACACGTGAAGATTTTCATGAAAAACGTGTTGGATTATCATCGCACTTTGAAGATGGC----------------------------------------------------------------------------------------------------GTAAACATGTTTTTCAATTGGCTAAATATTGCTATGATAAATTAACAAATTTAAAGCATGCAAATGGCCAACCATTGGTGCAGTTTTACAATCACAATGGTTATGATGATAGCAAAAATCAAGGTGGTGTTATAACCTTTAATATTTTACACGAGGATGGTGCTTTTGTGGGTTTTGCTGAAGTAGCATGTCTGGCAGCTATATT-TAACATACAATTACGTACAGGTTGCTTTTGTAATCCTGGTGCATGTCAATGGTTTTTACGCCTTTCCAACAGTGATATACGTAAACAGTATGAATATGGTCATATTTGCAGCGAT--------------------------------------------------------------------------------------------------------------------------------------------------------------------------------------------------------------------------------------------------------------------------------------------------------------------------------------------------------------------------------------------------------------------------------------------------------------------------------------------------------------------------------------------------------------------------------------------------------------------------------------------------------------------------------------------------------------------------------------------------------------------------------------------------------------------------------------------------------------------------------------
	Melanomya_abdominalis                          ---ATATTGGTATTAACATATCCCATGATTGGTAATTATGGTGTACCCGATGTGGAGGAAAAGGATGAAAATGGCTTACCCAAGCATTTGGAATGGTTA---GAGGGCATATCCATAGCCGCTCTGGTGGTGGGAGAAAATTGTGAAACACCCTCTCACTGGCGTGCCAAAGAAACATTATCCCAATGGATGGAAAAACA-CAATGTCCCTGGTATTAGTGGCATAGATACCAGAGCTTTGACCAAGAAAATACGCGAAAATGGTGCCATATTGGGACGCCTTGTGTATGAGTATCCAGAAAATGTAG---CAKCTCTGAGCTTCGCCGATCCCAATGAG-CGTAATTTGGTGGCTGAGTGTTCGGTAAAGGAACCCATGGTTTTCAATGAATCCGGTTCTCCTCGTATCTGCGCTATTGATTGTGGCTTAAAACTAAATCAAA---TCAAGTGCTTTA-TTGCCCGTGGTGCACGAGTTGAGTTGGTGCCGTGGAATTGGGAATTGGATGAATCCACATTTGATGGTTTGTTCATTTCCAATGG-TCCCGGTGATCCAGTTGTTTGCAAGGATACCGT-CACC-CAAATACAAAGAGTGTTGAAATCGGGCATGAAGCCA-GTGTTTGGTATTTGTTTGGGTCATCAGTTGTTGTCCACAGCTATCGGCTGTAAAACCTACAAAATGAAATACGGCAACAGAGGTCACAACTTGCCTTGCATACATCATGGCACAGGCCGTTGTTTTATGACTTCCCAGAATCATGGTTTCGCTGTAGACACCGGCACCTTGCCCCTAGAATGGGAGCCTTTGTTTACCAATGCCAACGATAGCACAAATGAAGGTAGGTATTATTCACACAGAAACCGTATTTCTCGGTGCAATTCCATCCAGAGCATACCGCTGGTCCCGAAGATCTTGAAATGCTGT-TTGATATCTTCTT--AACTGTGGTAAAAAATCAAAAAAT--ACATGGCGCCTCTACCATAGTTTACGCCAGCAGCTCATAAATCG-TTTGATGTACACG-CCCACTGCCGAGTCTTTGCTGGAAAAGAGGCCACGCAAGGTTTTAATTTTGGGTTCTGGTGGTTTGTCTATTGGTCAGGCTGGTGAATTTGATTATTCTGGTT-CCCAGGCTATTAAAGCCATGAAGGAGGAAAAAATTCAAACTGTTTTGATAAATCCCAACATTGCCACCGTGCAAACGTCCAAAGGCTTGGCCGACAAGTGTTACTTTTTGCCATTGACACCCGAGTATGTAGAACAAGTTATTAAGGCTGAAAGA-CCAATGGTGTACTTTTGACTTTTGGTGGCCAGACAGCTTTGAACTGTGGTGTGGAGTTGGAAAGATCTGGAGTGTTTTCCAAATACAATGTCAAGATTTTGGGYACTCCCATCAAATCCATTATAGAGAC-GAGGATCGCAAAATATTCGCTGAACGTGTAAATGAGATTGGCGARCAGGTGGCACCTTCCGAAGCTGTTTACTCCGTAGAGGAAGCATTAAATGCTGCCAAGCGAATTGGCTATCCTGTAATGGCTAGAGCTGCCTTCTCTTTGGGTGGCTTAGGTTCCGGTTTTGCCGACAACGAGGAGGAATTGAATACATTGGGC--------------------------------------------------------------------------------------------CACGCTACTGGTGCCTTAAAAATTGTAGCTGAAACATTTGATTTTGGTTCTGTGGAACAGGGTAATTTTTATTATTGCCAAGAAAATCACACTTCAGTTTTGGGTATGCGTGAAGTGGTTAAAACACCCAATAAATTTGTATTGACTAAGCCAGAGTTATTGGAAAACTTGGATAATAGTTATGGTT---CTTTAG------CC--GGCACTCGATCGGGTAACTCTTTGTTAGTTTTTTCAG-CTCAATGTAATTTTAGCGGCTTCAAAATGCCCTTGGAGTTAATAGAAATGGTGCAAAAGCAGGGTTTGGTTAAWCGGGGAACACAAATTTCTG---GACACACACTAACCAAT---GARCCTGATTTAAATAGCTTTTACGTATTTCTGGATTCGACAGCTTTTGTGGGATCAAGTTATTTGGATGTTAGCAAATATAAACCAGATTTTTTTTGTGTTTCATTTTAC--AAAATGTTCGG-TATCCCACAGGAGTAGGTGCTTTAATTGCCAGCAAACGAGGTCAATCAGTGCTGCGCAAACAATATTATGGTGGAGGTACGGTCAATATTGCCATGACTCGTGAYATTTTCCACGAGAAACGTGTTGGCTTTTCATCGCACTTTGAAGATGGCACTTTATCATTTTTAACCATTGCAAATTTGTTRGAAGGCTTCAGTACTTTGGAACGTTTAGTGCCAGAAAAAGAAGGAAAAAACACCATGCAAAGAATTAGTAAATATGTTTATCAATTGGCTAAATATGGCTATGATAAGTTAGCAGCTTTAAAACATGCAAATGGACAGCCGTTGCTAAAGTTCTATAATCATAACGGTTATGAGGATTACAAATATCAAGGCGGTGTTATTACCTTTAATATTTTACATGAAGACGGCGCATTTGTGGGTTTTGCTGAAGTGGCCTGTTTGGCCGCTGTGTT-TAATATACAACTGCGTACTGGCTGCTTTTGTAATCCTGGGGCTTGTCAATGGTTTTTACAATTATCCAATAGTGATATACGTAAACAGTATGAATCTGGTCATATATGTAGTGATTACAATGATTTAATTGATGGTTTGCCTACTGGAGCCGTAAGGGTCTCATTCGGTTATATGACACGCAAACAAGATTTGGATAAAGTTGTTAGTATGATTACAGAGTGCTACTTGTCCTCGTCTGAGGAAAGATTAAAACATATGGACATTCGCAAAATTCCAAGGGATTTAAAACACATACCAGAAAGATTGAAGCCCCAGCTTAAAGAAATTTGCATATACCCCGTTAAATCTTGTGGTGCTTTCAAGGTTAGTGATTCTTGGCCTCTAACAACTACCGGTTTTCTATACGATCGCGGTTGGATGATAGTGGATGCCTCAGGCATGTCCATAACACAAAAACATCAAACTAGGTTGTGTTTAATTAAACCAATTATTAATCGTCAAAAAGGTTTCATGCAGTTGACTTTTACTGGCAT------GAAATCGATACATGTTAATTTAGAAGTTACAAAAGAACAAGTGGATATTATAAATACCACATTTTGCCAAAGTAAAGTTTGCGATGACCTTGTATCTGGTTACGATTGTGGGGATGAGGTGAGCAATTGGTTAAGCGATTGCTTAGAAACTTCCGGTTTAAGATTAATTAAACAGTATGMCGAAAGACGTACCCAAAATGGTTTGGCCAAAGATATTGCTTTGTCTAATCAGGCACAGTTTCTATTAATAAATCGATCTTCAGTGCGATGGCTGACACAAAAAATCACTACCGAAAAGGAACCTTTGTCTGCTACCGTC--------------------------------------------------------------------------------------------------------------
	'Melanophora roralis_SG177_reversed'           ---------------------------------------------------------------------------------TTCATTTGGAGGTGGTTG---GAAGGCATATCAATAGCTGCTTTAGTAGTAGGAGAAAATTGCGAAACACCTTCACATTGGCGCGCAAAGGAAACTTTATCTCAGTGGATGGCCAAACA-CAATGTACCTGGTATAAGTGGTATTGACACCAGAGCGCTAACTAAGAAGATACGTGAAAATGGTGTTATTTTGGGTCGTATTATGTATGAATATCCTGAAAACGTAC---AATCTTTAAAACTCTCTGATCCCAATCAG-CGTAATTTGGTGGCCGAGTGTTCAGTAAAAGAACCCATGGTTTTCAATGAATTAGGTTCGCCACGTATTTGTGCTATTGATTGTGGTTTGAAATTGAATCAAA---TTAAATGTTTTA-TAAAACGTGGGGCACGCGTTGAACTAGTTCCTTGGAACTGGGAATTGGATGAATCGAAATTTGATGGTCTTTTTATTTCCAACGG-CCCCGGTGATCCAGTTATTTGCAAAGATACCAT-TATC-CAAATAAAAAAAATACTACAATCAGGCAAAAAGCCT-GTCTTTGGTATTTGTTTAGGTCATCAGTTGTTGTCAA---------------------------------------------------------------------------------------------------------------------------------------------------------------------------------------------------------------------------------------------------------------------------------------------------------------------------------------------------------------------------------------------------------------------------------------------------------------------------------------------------------------------------------------------------------------------------------------------------------------------------------------------------------------------------------------------------------------------------------------------------------------------------------------------------------------------------------------------------------------------------------------------------------------------------------------------------------------------------------------------------------------------------------------------------------------------------------------------------------------------------------------------------------------------------------------------------------------------------------------------------------------------------------------------------------------------------------------------------------------------------------------------------------------------------------------------------------------------------------------------------------------------------------------------------------------------------------------------------------------------------------------------------------------------------------------------------------------------------------------------------------------------------------------------------------------------------------------------------------------------------------------------------------------------------------------------------------------------------------------------------------------------------------------------------------------------------------------------------------------------------------------------------------------------------------------------------------------------------------------------------------------------------------------------------------------------------------------------------------------------------------------------------------------------------------------------------------------------------------------------------------------------------------------------------------------------------------------------------------------------------------------------------------------------------------------------------------------------------------------------------------------------------------------------------------------------------------------------------------------------------------------------------------------------------------------------------------------------------------------------------------------------------------------------------------------------------------------
	Melanophora_roralis                            ---------------------------------------------------------------------------------------------------------------------------------------------------------------------------------------------------------------------------------------------------------------------------------------------------------------------------------------------------------------------------------------------------------------------------------------------------------------------------------------------------------------------------------------------------------------------------------------------------------------------------------------------------------------------------------------------------AACCTACAAA?TGAAATACGGAAACAGGGGACATAACTTGCCTTGCACTCACCATGGTACCGGACGTTGTTTCATGACATCTCAAAATCATGGATTTGCTGTTGACACTGAGACTTTGCCATTGGAATGGGAACCTTTGTTCACTAATGTTAACGACAACACTAACGAAGGTAGGTATAATTCATGCAGAAACCTTACTTCTCGGTCCAATTTCATCCTGAACACACTGCAGGTCCCGAAGATCTTGAGCTGCTAT-TCGATGTGTTTTT--AARCGCGGTWAAAAATCAAAYATT--ACAGGGYGCTTCCACGATAGCTTACGTCAACAGATAATTAATCG-TTTAATGTATACT-CCCACTCCAGAATCCCAATTGGTAAAGAGACCACGCAAAGTTTTAATTTTGGGATCTGGCGGTTTGTCTATTGGCCAGGCTGGTGAGTTTGATTATTCCGGTT-CCCAGGCCATTAAAGCCATGAAGGAGGAAAAAATTCAAACTGTTTTAATTAATCCCAATATTGCCACTGTGCAAACTTCAAAAGGTTTGG-CGACAAGTGTTACTTTYTGCCTTTGACTCCCGAATATGTGGAACAAGTAATAAAGGCTGAAAGGCCAAATGGTGTGCTTTTAACTTTTGGTGGCCAAACCGCTTTGAATTGTGGTGTAGAATTGGAAAAGTCTGGAGTGTTTGGAAAATACAACGTCAAAATTTTGGGAACCCCAATCAAATCTATTATAGAAACAGAGGATCGTAAAATATTYGCTGAACGTGTWAATGAAATTGGGGAACAAGTGGCTCCTTCTGAGGCCGTGTACTCCGTAAAGGAAGCTTTAGATGCCGCAAAACGCATAGGATACCCTGTWATGGCTAGAGCTGCCTTCTCTTTGGGTGGTTTGGGTTCTGGTTTTGCCGATAATGAAGAAGAATTAGAGAATTTRGCTCSTCAGGCATTGGCTCACTCCAGCCA---------------------G------------------------------------TTACTAGCAATGCTACTGCCGCCTTGAAAATTGTGTCTGAAACCTTTGATTTTGGTTCAGTTGGACATGGTAACTTTTATTACTGCCAAGAAAATCATACTTCAGTGTTGGGTATGCGTGAATTGGTTAAAACTACTAATAAATTTGTTTTGACTAAGCCAGAGTTATTAGAAAACCTGAAAGAAAGGAAAGATT---TAATAG------CC--GGCACCTTAGAAGGAAATTCTCTGCTGGTTTTTTCAG-CTCAATGTAACTTTAGTGGCTATAAAATGCCACTGGATCTTATAAAGTCTATACAAAAGCAAGGTTTATTTAAACGAGGAATGCAGATTTCCG---GTCCTAAACAAGCTAAT---GAACCAGATTTGAATAACTTCTACATATGTTTAGATTCTGCCGCTTTTGTTGGGACAAGTTATTTAGATGTTAGCAGATATAAACCAGATTTCTTTTGTGTGTCGTTTTAC--AAAATATTCGG-TATCCAACGGGGGTAGGTGCTTTAATTGTCAGCAAAAGGGGACAGTCAGTACTTAAAAAAGATTATTACGGCGGTGGCACTGTCAATATTGCCATGACTAGGGAAGACTTTCATGAAAAACGCGCTGGCTTTTCATCGCGCTTCGAAGACGGCACGTTATCATTCTTAGCTATTGCCAATTTATTAGACGGTTTTAACACATTGCAACGCTTGATACCTGCAAAGGAAGGAAAAAACACAATGGAAAGAATAAGTAAACTTGTTTTTCAACTGGCCAAATATGGGCACAAGAAGTTAGCTGAGCTAAAACATGCAAATGGACAGGCCTTAATTAAGTTTTACAATCATAATGGTTATGAGGACTATAAATATCAAGGTGGTGTCATTACCTTTAATATGTTGCATGAAGACGGCTCTTTTGTAGGTTTCGCTGAAGTAGCTTGTTTAGCAGCGGTATT-TAATATTCAACTACGAACCGGCTGCTTTTGTAATCCAGGTGCTTGTCAGTGGTTTTTGCAGTTAACAAATTATGATATACGAAAACAGTATGAATCTGGGCATATTTGTAGTGACTATAATGATTTGATTGAAGGTTTGCCTACGGGTGCTGTTAGAGTCTCATTTGGTTATATGACACGAAAGCGAGACGTCGACAGACTTGTTGCCATGATCAAAGAATGCTATTTGTCCAAGGTAGAGAAAAGACTACTATATTTAGACATAAAAAAATTACCAAAATCTCTACAACATATACCCGAAAGATTAAAACCTCAACTTAAAGAGATTTGTATTTATCCCGTTAAGTCGTGCGGTGCTTTTAAAATAACCGATTCTTGGCCTCTTACAGGAACAGGTTTCCTTTATGATCGCGGTTGGATGATAGTAGATGCATCGGGAATGGTTATAACCCAAAAACAACAAGCAAGATTATGTTTAATTAAACCTATTATTAATCGTCAAGACCGTACAATGAAATTGACTTTTATTGGCAT------AAAGTCCATACATATTAGTTTGGAAGATGGTAATAAGCAAATGGATATTGTGAACACCACATTTTGCCAAAGTAAAGTTTGTGATGACCTGGTGTCGGGTCGTGATTGTGGGGAGGCGGCGGCAAATTGGTTAAGTGACTGTTTAGAAACGCCAGGTTTAAGGCTAGTAAAACAATATGCCGAAAGACGCTCACAGACAGGTTTTGCAAGGGACATTTCGTTATCTAATCAGGCACAATTTCTTTTAATTAATCGTTCTTCAGTAAAATGGTTAACTCAGAAAATTACCACCGAAAAAGAACCTTTATCGAATACTGTTGATAGATTTAGAGCTAATTTAGTGCTTGAAACGCAAACAGCGTTGGAGGAAAATGACTTTGCTACATTGACAATAAATAATACAGATTTAAGG-----------------
	'Melanophora roralis_nocode_reversed'          ----------------------------------------------------------------------------------CCATTTGGAGGTGGTTG---GAAGGAATATCAGTAGCTGCCCTTGTAGTAGGAGAAAATTGTGACACACCTTCACATTGGCGGGCAAAGGAAACTTTATCTCAATGGATGGCCAAACA-CCATGTACCTGGTATTAGTGGTATAGATACCAGAGCACTGACTAAGAAGATACGTGAAAATGGTGTTATTTTGGGTCGTATTGTCTATGAATATCCTGAAAATGTAC---AATCCTTAATATTCTCTGATCCAAATCAG-CGTAATTTGGTGGCCGAATGTTCGGTAAAAGAACCTATGATTTTCAATGAACGAGGTTCGCCACGTATTTGTGCTATTGATTGTGGTTTGAAATTGAATCAAA---TTAAATGTTTTA-TAAAACGTGGGGCACGCGTTGAATTAGTTCCTTGGAACTGGGAATTGGATGAATCAAAATTTGATGGTCTTTTTATTTCTAATGG-CCCTGGTGATCCAGTTGTTTGCAAAGATACCAT-TATC-CAAATAAAGAAAGTACTAAAATCAGGCAAAAAGCCT-GTCTTTGGCATTTGTTTAGGTCATCAGTTGTTGT------------------------------------------------------------------------------------------------------------------------------------------------------------------------------------------------------------------------------------------------------------------------------------------------------------------------------------------------------------------------------------------------------------------------------------------------------------------------------------------------------------------------------------------------------------------------------------------------------------------------------------------------------------------------------------------------------------------------------------------------------------------------------------------------------------------------------------------------------------------------------------------------------------------------------------------------------------------------------------------------------------------------------------------------------------------------------------------------------------------------------------------------------------------------------------------------------------------------------------------------------------------------------------------------------------------------------------------------------------------------------------------------------------------------------------------------------------------------------------------------------------------------------------------------------------------------------------------------------------------------------------------------------------------------------------------------------------------------------------------------------------------------------------------------------------------------------------------------------------------------------------------------------------------------------------------------------------------------------------------------------------------------------------------------------------------------------------------------------------------------------------------------------------------------------------------------------------------------------------------------------------------------------------------------------------------------------------------------------------------------------------------------------------------------------------------------------------------------------------------------------------------------------------------------------------------------------------------------------------------------------------------------------------------------------------------------------------------------------------------------------------------------------------------------------------------------------------------------------------------------------------------------------------------------------------------------------------------------------------------------------------------------------------------------------------------------------------------
	'Melanophora roralis_PC2014.006_reversed'      ----------------------------------------------------------------------------------TTCATTTGGAGTGGTTG---GAAGGCATATCAATAGCTGCCCTTGTAGTAGGAGAAAATTGTGCAACACCTTCACATTGGCGGGCAAAGAAAACTTTATCTCAGTGGATGGCCCAACA-CAATGTACCTGGTATTAGTGGTATCGATACCAGAGCGCTGACTAAGAAGATACGTGAAAATGGTGTTATTTTGGGTCGTATTGTCTATGAGTATCCTGAGAATGTCC---AATCCTTAAAATTCTCTGATCCCAATCAG-CGTAATTTGGTGGCCGAGTGTTCGGTAAAAGAACCTATGACTTTTAATGAATCTGGTTCGCCACGTATTTGTGCAATTGATTGTGGTTTGAAATTGAATCAAA---TTAAATGTTTTA-TAAAACGTGGGGCACGCGTTGAATTAGTTCCTTGGAACTGGGAATTGGATGAATCGAAATTTGATGGTCTTTTTATTTCTAATGG-TCCCGGTGATCCAGTTGTTTGCAAAGACACCAT-TATC-CAAATAAAAAAAGTACTAAAATCAGGCAAAAAGCCT-GTCTTTGGTATTTGTTTAGGTCATCAGTT----------------------------------------------------------------------------------------------------------------------------------------------------------------------------------------------------------------------------------------------------------------------------------------------------------------------------------------------------------------------------------------------------------------------------------------------------------------------------------------------------------------------------------------------------------------------------------------------------------------------------------------------------------------------------------------------------------------------------------------------------------------------------------------------------------------------------------------------------------------------------------------------------------------------------------------------------------------------------------------------------------------------------------------------------------------------------------------------------------------------------------------------------------------------------------------------------------------------------------------------------------------------------------------------------------------------------------------------------------------------TTAGTGGCTATAAAATGCCACTGGATCTTATAAATTCAATACATAAACAAGGTTTATTTAAACGAGGAATGCAGATTTCCG---GACCGAAACAAGCTAAT---AAACCAGATTTGAATAATTTCTACATATGCTTAGATTCTGCCGCTTTTGTTGGAACAAGTTATTTAGATGTCAGCAGATATAAACCAGATTTCTTTTGTGTGTCGTTTTAC--AAAATATTCGGGTATCCAACGGGAGTAGGCTT-T------------------------------------------------------------------TT------------------------------------------------------------------------------------------------------------------------------------------------------------------------------------------------------------------------------------------------------------------------------------------------------------------------------------------------------------------------------------------------------------------------------------------------------------------------------------------------------------------------------------------------------------------------------------------------------------------------------------------------------------------------------------------------------------------------------------------------------------------------------------------------------------------------------------------------------------------------------------------------------------------------------------------------------------------------------------------------------------------------------------------------------------------------------------------------------------------------------------------------------------------------------------------------------------------------------------------------------------------------------------------------------------------------------------------------------------------------------------------
	'Melanophora roralis_USA_t528_reversed'        ---------------------------------------------------------------------------------------------------------------------------------------------------------------------------------------------------------------------------------------------------------------------------------------------------------------------------------------------------------------------------------------------------------------------------------------------------------------------------------------------------------------------------------------------------------------------------------------------------------------------------------------------------------------------------------------------------------------------------------------------------------------------------------------------------------------------------------------------------------------------------------------------------------------------------------------------------------------------------------------------------------------------------------------------------------------------------------------------------------------------------------------------------------------------------------------------------------------------------------------------------------------------------------------------------------------------------------------------------------------------------------------------------------------------------------------------------------------------------------------------------------------------------------------------------------------------------------------------------------------------------------------------------------------------------------------------------------------------------------------------------------------------------------CATGCTACTGCCGCCTTG-AAATTGTGTCTGAAACCTTTGATTTTGGTTCAGTTGGACATGGTAACTTTTATTACTGCCAAGAAAATCATACTTCAGTGTTGGGTATGCGTGAATTGGTTAAAACTACTAATAAATTTGTTTTGACTAAGCCAGAGTTATTAGAAAACCTGAAAGAAAGGAAAGATT---TAATAG------CC--GGCACCTTAGAAGGAAATTCTCTGCTGGTTTTTTCAG-CTCAATGTAACTTTAGTGGCTATAAAATGCCACTGGATCTTATAAAGTCTATACAAAAGCAAGGTTTATTTAAACGAGGAATGCAGATTTCCG---GTCCTAAACAAGCTAAT---GAACCAGATTTGAATAACTTCTACATATGTTTAGATTCTGCCGCTTTTGTTGGGACAAGTTATTTAGATGTTAGCAGATATAAACCAGATTTCTTTTGTGTGTCGTTTTAC--AAAATATTCGGGTATCCAACGGGGGTAGGTGCTTTAATTGTCAGCAAAAGGGGACAGTCAGTACTTAAAAAAGATTATTACGGCGGTGGCACTGTCAATATTGCCATGACTAGGGAAGACTTTCATGAAAAACGCGCTGGCTTTTCATCGCGCTTCGAAGACGGCACGTTATCATTCTTAGCTATTGCCAATTTATTAGACGGTTTTAACACATTGCAACGCTTGATACCTGCAAAGGAAGGAAAAAACACAATGGAAAGAATAAGTAAACTTGTTTTTCAACTGGCCAAATATGGGCACAAGAAGTTAGCTGAGCTAAAACATGCAAATGGACAGGCCTTAATTAAGTTTTACAATCATAATGGTTATGAGGACTATAAATATCAAGGTGGTGTCATTACCTTTAATATGTTGCATGAAGACGGCTCTTTTGTAGGTTTCGCTGAAGTAGCTTGTTTAGCAGCGGTATT-TAATATTCAACTACGAACCGGCTGCTTTTGTAATCCAGGTGCTTGTCAGTGGTTTTTGCAGTTAACAAATTATGATATACGAAAACAGTATGAATCTGGGCATATTTGTAGTGACTATAATGATTTGATTGAAGGTTTGCCTACGGGTGCTGTTAGAGTCTCATTTGGTTATATGACACGAAAGCGAGACGTCGACAGACTTGTTGCCATGATCAAAGAATGCTATTTGTCCAAGGTAGAGAAAAGACTACTATATTTAGACATAAAAAAATTACCAAAATCTCTACAACATATACCCGAAAGATTAAAACCTCAACTTAAAGAGATTTGTATTTATCCCGTTAAGTCGTGCGGTGCTTTTAAAATAACCGATTCTTGGCCTCTTACAGGAACAGGTTTCCTTTATGATCGCGGTTGGATGATAGTAGATGCATCGGGAATGGTTATAACCCAAAAACAACAAGCAAGATTATGTTTAATTAAACCTATTATTAATCGTCAAGACCGTACAATGAAATTGACTTTTATTGGCAT------AAAGTCCATACATATTAGTTTGGAAGATGGTAATAAGCAAATGGATATTGTGAACACCACATTTTGCCAAAGTAAAGTTTGTGATGACCTGGTGTCGGGTCGTGATTGTGGGGAGGCGGCGGCAAATTGGTTAAGTGACTGTTTAGAAACGCCAGGTTTAAGGCTAGTAAAACAATATGCCGAAAGACGCTCACAGACAGGTTTTGCAAGGGACATTTCGTTATCTAATCAGGCACAATTTCTTTTAATTAATCGTTCTTCAGTAAAATGGTTAACTCAGAAAATTACCACCGAAAAAGAACCTTTATCGAATACTGTTGATAGATTTAGAGCTAATTTAGTGCTTGAAACGCAAACAGCGTTGGAGGAAAATGACTTTGCTACATTGACAATAAATAATACAGATTTAAGG-----------------
	'Melanophora roralis_T891'                     ---------------------------------------GGCATACCTGACATGAAGGAAAAAGATGAAAATGACTTACCCAAGCATTTAGAGTGGTTA---GAAGGCATATCAATAGCTGCCCTTGTAGTAGGAGAAAATTGTGCAACACCTTCACATTGGCGGGCAAAGAAAACTTTATCTCAGTGGATGGCCCAACA-CAATGTACCTGGTATTAGTGGTGTCGATACCAGAGCGCTGACTAAGAAGATACGTGTAAATGGTGTTATTKTGGGTCGTATTGTYTATGAGTATCCTGAGAATGTCC---AATCCTTAAAATTCTCTGATCCCAATCAG-CGTAATTTGGTGGCCGAGTGTTCGGTAAAAGAACCTATGACTTTTAATGAATCTGGTTCGCCACGTATTTGTGCAATTGATTGTGGTTTAAAATTGAATCAAA---TTAAATGTTTTA-TAAAACGTGGGGCACGCGTTGAATTAGTTCCTTGGAACTGGGAATTGGATGAATCGAAATTTGATGGTGTTTTTATTTCTAATGG-TCCCGGTGATCCAGTTGTTTGCAAAGACACCAT-TATC-CAAATAAAAAAAGTACTAAAATCAGGCAAAAAGCCT-GTCTTTGGCATTTGTTTGGGTCATCAGTTGTTGTCTACAGCCATTGGCTGTAAAACGTACAAAATGAAATACGGCAACAGAGGACATAACTTGCCTTGCATTCATCATGGTACCGGACGCTGTTTCATGACATCTCAAAATCATGGGTTTGCTGTTGACACTGAGACTTTGCCGTTAGAATGGGAACCATTGTTCACAAATGCTAACGACAACACTAATGAAGG-AGGTATAATTCATACAGAAGCCTTACTTTTCGGTCCAATTTCATCCTGAACATACTGCAGGTCCCGAAGACCTTGAGCTGCTAT-TCGATGTGTTTTT--GAGCGCGGTTAAGAATCAAACATC--ACAAGGTGCTTCCACGATAGCTTACGTCAACAGATAATCAATCG-TTTAATGTATACT-CCCACTCCAGAATCCCAGCTGG-AAAGAGACCACGCAAAGTTTTAATTTTGGGATCTGGCGGTTTGTCTATTGGCCAGGCTGGCGAGTTCGACTATTCCGGCT-CCCAGGCCATTAAAGCCATGAAGGAAGAAAAAATTCAAACTGTTTTAATTAATCCCAATATCGCCACTGTGCAAACTTCTAAAGGCTTGGCCGACAAGTGTTACTTTTTGCCTTTGACTCCCGAATATGTAGAACAAGTAATTAAAGCTGAAAGACCAAATGGTGTGCTTTTAACTTTTGGTGGCCAAACCGCGTTGAATTGTGGTGTAGAATTGGAAAAGTCTGGAATGTTTGCAAAATACAACGTCAAAATTTTGGGAACCCCAATCAAATCTATTATAGAAACAGAGGATCGTAAAATATTCGCTGAACGTGTTAATGAAATTGGCGAACAAGTGGCTCCTTCTGAGGCCGTTTACTCCGTAAAGGAAGCATTAGATGCCGCAAAACGCATAGGATACCCCGTAATGGCTAGAGCTGCCTTCTCTTTGGGTGGTTTGGGTTCTGGTTTTGCCGATAATGAGGAGGAATTGGAAAATCTGGCTCGTCAGGCGTTGGCCCACTCTAGCCA---------------------G-------------------------------------------------------------------------------------------------------------------------------------------------------------------------------------------------------------------------------------------------------------------------------------------------------------------------------------------------------------------------------------------------------------------------------------------------------------------------------------------------------------------------------------------------------------------------------------------------------------------------------------------------------------------------------------------------------------------------------------------------------------------------------------------------------------------------------------------------------------------------------------------------------------------------------------------------------------------------------------------------------------------------------------------------------------------------------------------------------------------------------------------------------------------------------------------------------------------------------------------------------------------------------------------------------------------------------------------------------------------------------------------------------------------------------------------------------------------------------------------------------------------------------------------------------------------------------------------------------------------------------------------------------------------------------------------------------------------------------------------------------------------------------------------------------------------------------------------------------------------------------------------------------------------------------------------------------------------------------------------------------------------------------------
	'Mesembrinella (Lanaella) sp._JMPL1217.090_rev' --------------------------------------------------------------------------------CTTCCTTTTGGAGTGGTTG---GAAGGCATATCGATTTCAGCGTTGGTGGTGGGAGAAAATTGTGAGACACCTTCGCATTGGCGAGCCAAAGAAACTTTATCCAAATGGATGGAGAAACA-CAATGTACCCGGCATTAGTGGTATAGATACCAGAGCTTTGACGAAAAAGATTCGTGAAAATGGTACCATATTGGGTCGTATTGTTTATGAGTATCCCAATAATGTCA---AATCTTTAAACTTTTCCGATCCCAATCAG-CGTAATTTAGTAGCTGAGTGTTCTGTAAAAAAACCCATGGTGTTCAATGAAAATGGTTCGCCACGTATTTGTGCCATTGATTGTGGTTTGAAATTAAATCAGA---TTAAATGTTTTA-TATCACGTGGAGCCAGAGTTGAATTGGTACCTTGGAATTACACACTGGATGAATCAAATTTCGATGGTTTATTCATTTCGAATGG-TCCTGGAGATCCAGTTGTTTGCAAAGATACCGT-CACA-CAAATACAAAAGGTCTTGAGATCGGGTAAAAAACCT-GTGTTTGGCATCTGTTTAGGTCATCAGTTGTTGTCAAGA--------------------------------------------------------------------------------------------------------------------------------------------------------------------------------------------------------------------------------------------------------------------------------------------------------------------------------------------------------------------------------------------------------------------------------------------------------------------------------------------------------------------------------------------------------------------------------------------------------------------------------------------------------------------------------------------------------------------------------------------------------------------------------------------------------------------------------------------------------------------------------------------------------------------------------------------------------------------------------------------------------------------------------------------------------------------------------------------------------------------------------------------------------------------------------------------------------------------------------------------------------------------------------------------------------------------------------------------TTGCTCAAATGGTATTTTAGTGGTTATAAAATGCCTTTGGAACTAATTGAAATTATACAAGAGCACGGTTTAGTAAATCGAGGTGTACAGGTTCAGG---GCAACAGAGATGTTAGCGACGATGATGATTTAAATAATTTTTACATTTTTTTGGATGCAGCAGCTTTTGTGGGTACAAGTTATTTAGATGTTGGCAAATATAAACCAGATTTCTTTTGTGTTTCTTTCTAC--AAAATGTTTGGGTATCCTACAGGAGTAGGTGCTT------------------------------------------------------------------T-------------------------------------------------------------------------------------------------------------------------------------------------------------------------------------------------------------------------------------------------------------------------------------------------------------------------------------------------------------------------------------------------------------------------------------------------------------------------------------------------------------------------------------------------------------------------------------------------------------------------------------------------------------------------------------------------------------------------------------------------------------------------------------------------------------------------------------------------------------------------------------------------------------------------------------------------------------------------------------------------------------------------------------------------------------------------------------------------------------------------------------------------------------------------------------------------------------------------------------------------------------------------------------------------------------------------------------------------------------------------------------------
	'Mesembrinella sp.2_JMPL1217.074_reversed'     --------------------------------------------------------------------------------------------------------------------------------------------------------------------------------------------------------------------------------------------------------------------------------------------------------------------------------------------------------------------------------------------------------------------------------------------------------------------------------------------------------------------------------------------------------------------------------------------------------------------------------------------------------------------------------------------------------------------------------------------------------------------------------------------------------------------------------------------------------------------------------------------------------------------------------------------------------------------------------------------------------------------------------------------------------------------------------------------------------------------------------------------------------------------------------------------------------------------------------------------------------------------------------------------------------------------------------------------------------------------------------------------------------------------------------------------------------------------------------------------------------------------------------------------------------------------------------------------------------------------------------------------------------------------------------------------------------------------------------------------------------------------------------------------------------------------------------------------------------------------------------------------------------------------------------------------------------------------------------------------------ACTAACAACAAATGTACGTTATTTATTTTTTCTGCTCAAATGTTA-TTTAGTGGTTATAAAATACCTTTGGAATTAATTGAAATTATACAAAAGCGCGGTTTAGTAAATCGTGGATTACAAGTCCAGG---GGAAGAGAGATGATAGC---AATAACGATTTAAATAATTTTTACATTTTACTGGATGCAGCTGCTTTTGTGGGTACAAGTTATTTAGATGTTGGCAAATATAAACCCGATTTCTTTTGTGTTTCTTTCTAC--AAAATGTTTGGGTATCCCACCGGAGTAGTGCTTT------------------------------------------------------------------T-------------------------------------------------------------------------------------------------------------------------------------------------------------------------------------------------------------------------------------------------------------------------------------------------------------------------------------------------------------------------------------------------------------------------------------------------------------------------------------------------------------------------------------------------------------------------------------------------------------------------------------------------------------------------------------------------------------------------------------------------------------------------------------------------------------------------------------------------------------------------------------------------------------------------------------------------------------------------------------------------------------------------------------------------------------------------------------------------------------------------------------------------------------------------------------------------------------------------------------------------------------------------------------------------------------------------------------------------------------------------------------------
	'Mesembrinella sp._JDB_2015_reversed'          ---------------------------------------------------------------------------------------------------------------------------------------------------------------------------------------------------------------------------------------------------------------------------------------------------------------------------------------------------------------------------------------------------------------------------------------------------------------------------------------------------------------------------------------------------------------------------------------------------------------------------------------------------------------------------------------------------------------------------------------------------------------------------------------------------------------------------------------------------------------------------------------------------------------------------------------------------------------------------------------------------------------------------------------------------------------------------------------------------------------------------------------------------------------------------------------------------------------------------------------------------------------------------------------------------------------------------------------------------------------------------------------------------------------------------------------------------------------------------------------------------------------------------------------------------------------------------------------------------------------------------------------------------------------------------------------------------------------------------------------------GCTGACCCTTTGGAATATACGGTAGTATTTACTGCCAATGCAACTGCAGCTATTAAAACTGTAGCTGAAACTTTTGATTTTGGTACACCAGAGACGGGTAATTTTTACTATTGCCAGGAGAATCATACCTCTGTATTGGGTATGCGTGAGTTGGTTAAAACTTGTAATAAATTTGTGTTGACTAAGGAAGATTTATTACAAAATATGGAAAATACAAACTTTT---CACTGG------CC--GGCACTAAAGCGGGCAATTCTTTGGTAGTATTTTCTG-CTCAATGTAATTTTAGTGGTTATAAAATGCCTTTGGAATTAATTGAAATTATACAAGAGCGCGGTTTAATAAATCGAGGATTACAGGTCCAGG---GCAACAGAGATGTTAGCGATGATGATGATCTAAAYAATTTTTACATTTTATTGGATGCAGCAGCTTTTGTGGGTACAAGTTATTTAGATGTTGGCAAATATAAACCAGATTTCTTTTGTGTTTCTTTCTAC--AAAATGTTTGGGTATCCTACCGGGGTAGGTGCCTTAATTGTTAGTAAACGTGGGCAATCGGTGCTACGCAAGCAATTCTATGGTGGCGGTACGGTTAATATTGCCATGACCCGAGAAGATTTCCATGAAAAACGTGATGGCTTTTCATCACAATTTGAAGATGGTACTTTATCATTTTTAACCATAGCTAATTTGTTGGAAGGCTTTAATACTTTGGAACGTTTAATACCTGCAAAAGAAGAGAACAATTCAATGCAACGCATTAGTAATCATGTCTATCAATTGGCTAAATATGGTTATGAAAAATTGGCAGCATTAAAACATTCCAATGGTCAGCACTTAATGAAATTTTATAATCACAATGGCTATGAAAATAAAAAGTACCAAGGCGGTATTATTACCTTTAATATTTTACATGAGGATGGAGAGTACGTGGGATTTGCTGAAGTTGCATGTTTGGCAGCTGTGTT-TGATATTCAGTTACGTACTGGTTGTTTTTGTAATCCAGGAGCCTGCCAGTGGTTTTTGAAATTATCAAATGACGATATACGTAAGCAGTATGAATCTGGCCATATATGTAGTGATTATAATGATTTAATAGATGGTCTACCCACTGGAGCTGTTAGGGTATCTTTCGGTTATATGACTCGAATGCAAGACGTAGAGAAGATTATTGATATGATTCGGAAATGTTATTTAGCTACGAACGAAGAAAGATTAAACCGTATGGTTATTGACAAACTACCGAAGGCTTTGCAGCATATACCAGACAGACTGAAACCTCAATTGAAARAGATTTGCATTTATCCCGTTAAATCTTGTGGTGCTTTTAAAGTGACTGATTCTTGGCCGCTAGTAAATTCKGGTCTAAAATACRATCGAGGTTGGATGATTGTTGATGCTTCGGGTATGGCCATAACTCAAAAACATTATACCAGATTRTGTTTAATAAGGCCTATTATTAATCGTGTTAAAGGGACAATGGAATTAACTTTTATTGGCAT------GCAATCAATTTATGTCAGCTTGGAAATTTTACCCAATCAAAAGAATCTTATAAACACAAAATTTTGTCAAAGTAAAGTTTGCAACGATTTGGTTTCCGGTTACGATTGTGGTGATGATGTAGCCAATTGGTTAAACGATTGCTTGGAAACGCCAGGTTTAAGGTTGATTAAACACTATGCTGAAAGACGTAGCCAGGAAGGATTTGCTAAAGAAATTGCATTGGCTAACCAGGCTCAGTTTTTATTAATCAATCGATCTTCGGTTAAATGGTTAGCCCAAAAAGTCATCACTGAGAAGAACCTT-----------------------------------------------------------------------------------------------------------------------------
	'Mesembrinella sp._T637'                       ---ATTTTGGTTTTAACTTACCCCTTGATTGGCAACTACGGCATACCCGATGAGGAGGAAAAAGATGAATTTGATTTACCCAAACATTTAGAATGGCTA---GAAGGCATATCGATATCAGCCTTGGTGGTGGGAGAACATTGTGAGACACCTTCTCATTGGCAAGCCAAAGAAACTTTATCCAAATGGATGAAGAAACA-CAATGTACCCGGCATTAGTGGTATAGATACCAGAGCTTTGACAAAAAAAATTAGAGAAAATGGTTCCATATTGGGTCGTATTGTTTATGAGTATCCAAAAAATGTAA---AATCTTTAAGCTTTTCCGATCCCAATCAA-CGTAATTTGGTAGCAGAGTGTTCCATAAAGAAACCCATGGTGTTCAATGAAAATGGTTCACCACGCATTTGTGCCATTGATTGTGGTTTGAAATTAAATCAGA---TTAAATGTTTTA-TAACACGTGGAGCCAGAGTTGAATTGGTACCTTGGAATTGGCAACTGGATGAATCAACCTTTGATGGTTTATTCATATCGAATGG-TCCTGGTGATCCAGTTGTTTGCAAGGATACTGT-CACT-CAAATACAAAAGGTCTTGAAATCGGGCAAGAAACCT-GTGTTTGGCATCTGTTTGGGTCACCAATTGTTGTCCTCGGCTATTGGTTGTCAGACTTATAAAATGAAATACGGCAATAGAGGTCATAATTTGCCCTGTATACATCATGGCACTGGGCGTTGTTATATGACCTCACAAAATCATGGTTTTGCTGTAGACACCGCCACGTTGCCTTTGGAGTGGGAACCTTTGTTTACCAATGCCAACGATAGCACCAATGA----AGGTATAATCCACACAGAAACCCTATTTCTCCGTACAATTCCATCCAGAACATACCGCAGGTCCCGAAGATCTTGAACTCTTAT-TCGATGTCTTTTT--GCAAGCAGTAAAAAGTCAAAAAGC--CCAAGGAGCCTCTACAATAGTTTACGCCAACAGCTTATAAATCG-TTTGATGTATACC-CCCGCTCCCGAATCGTTGCTGGAAAAGAGACCTCGCAAGGTGTTGATATTGGGTTCGGGTGGTTTGTCTATAGGTCAAGCAGGAGAATTTGATTATTCCGGTT-CTCAGGCCATTAAAGCTATGAAGGAGGAAAAAATACAAACGATTTTAATTAATCCCAACATTGCTACCGTACAAACTTCTAAGGGTTTGGCCGACAAGTGTTACTTTTTGCCCTTGACACCAAAGTATGTCGAGCAAGTTATTAAGGCGGAAAGA-CCAATGGTGTGCTCTTGACCTTTGGTGGTCAAACGGCTTTGAATTGTGGTGTAGAGTTGGAAAGAACCGGAGTATTTTCCAAATA-AATGTAAAAATTTTGGGCACTCCCATCAAATCCATTATAGAGAC-GAAGATCGTAAAATATTTGCTGAACGTGTTAATGAGATTGGAGAACAAGTGGCTCCCTCGGAAGCGGTATATTCCGTTGAAGAAGCTTTAAATGCAGCCAAAAGCATAGGCTTTCCAGTCATGGCTCGGGCTGCCTTTTCTTTGGGTGGTTTGGGTTCTGGTTTTGCCGATAATGAAGAAGAATTGGAAAATTTGGCTCGCCAAGCCTTGGCCCACTCAAGCCAA----------------------------------------------------------------------------------------------------------------------------------------------------------------------------------------------------------------------------------------------------------------------------------------------------------------------------------------------------------------------------------------------------------------------------------------------------------------------------------------------------------------------------------------------------------------------------------------------------------------------------------------------------------------------------------------------------------------------------------------------------------------------------------------------------------------------------------------------------------------------------------------------------------------------------------------------------------------------------------------------------------------------------------------------------------------------------------------------------------------------------------------------------------------------------------------------------------------------------------------------------------------------------------------------------------------------------------------------------------------------------------------------------------------------------------------------------------------------------------------------------------------------------------------------------------------------------------------------------------------------------------------------------------------------------------------------------------------------------------------------------------------------------------------------------------------------------------------------------------------------------------------------------------------------------------------------------------------------------------------------------------------------------------------------------------
	'Morinia doronici_SG258'                       CAAATACTGGTATTGACTTATCCCCTGATTGGTAACTATGGTATACCCGATGTGGAAGAAAAAGATGAAAATGGTTTACCAAAACATTTGGAATGGTTT---GAGGGAATATCGGTAGCTGGCTTAGTGGTTGGAGAAAACTGTGAAACACCTTCTCATTGGCGGGCAAAACAAACATTGTCACAGTGGATGGAAAAACA-CAATGTGCCTGGTATTAGTGGCATTGATACTAGAGCTCTAACAAAAAAAATTCGCGAAAATGGCACAATATTGGGACGCATTGTACATGAATATCCGAACACCCCAGATCGATTAATACAATTTTCCGATCCCAATCAA-CGTAATTTGGTGTCTGAGTGTTCGGTGAAGGAACCTATGATTTTTAATAAAACGGGTTATCCACGTATATGTGCCATTGACTGCGGATTAAAATTAAATCAAA---TTAAATGTTTTA-TTTCCCGAGGCGCTAGAGTTGAATTGGTGCCCTGGAATTGGAAATTGGATGAATCAACTTTCGATGGTTTGTTTATATCTAATGG-ACCTGGCGATCCAGTTGTATGCAAAGAAACTGT-CACT-GAAATACAAAAGGTATTGAAGTCTGGTATGAAACCT-GTGTTTGGTATATGCTTGGGCCATCAACTGCTGGCCGCCGCCATTGGCTGCGCAACCTACAAAATGAAATACGGCAACAGAGGTCACAATTTGCCCTGTATACATCATGGAACCGGACGATGTTTCATGACTTCACAAAATCACGGTTTTGCTGTAGATACCGAAACGTTGCCTGCCGAGTGGGAGCCTTTGTTCACCAATGCCAACGATAACACAAATGAAGGT---------------------------------------------------------------------------------------------------------------------------------------------------------------------------------------------------------------------------------------------------------------------------------------------------------------------------------------------------------------------------------------------------------------------------------------------------------------------------------------------------------------------------------------------------------------------------------------------------------------------------------------------------------------------------------------------------------------------------------------------------------------------------------------------------------------------------------------------------------------------------------------------------------------------------------------------------------------------------------------------------------------------------------------------------------------------------------------------------------------------------------------------------------------------------------------------------------------ATCACGGTTTGGTTAAACGTGGTACACAAATTTCCG---GAAAAAGTTTAAAGAAT---GAACCAGATTTAAATAGTTTTTACATACTTTTGGACACGGCAGCATATGTAAGTTCCAGTTATTTAGATGTCAGCAAATATAAACCAGATTTCTTTTGTGTATCATTTTAT--AAAATGTTTGGG------------------------------------------------------------------------------------------------------------------------------------------------------------------------------------------------------------------------------------------------------------------------------------------------------------------------------------------------------------------------------------------------------------------------------------------------------------------------------------------------------------------------------------------------------------------------------------------------------------------------------------------------------------------------------------------------------------------------------------------------------------------------------------------------------------------------------------------------------------------------------------------------------------------------------------------------------------------------------------------------------------------------------------------------------------------------------------------------------------------------------------------------------------------------------------------------------------------------------------------------------------------------------------------------------------------------------------------------------------------------------------------------------------------------------------------------------------------------------------
	Morinia_sp.                                    ---------------------------------------------------------------------------------------------------------------------------------------------------------------------------------------------------------------------------TGGCATTGATACCAGAGCTTTGACAAAAWAGATACGCGAAAATGGTACCATATTGGGACGCATTGTTTATGAGTATCCGGAAAATTTAC---AATCTTTGAAATTCTCTGATCCCAATCAW-CGTAATTTAGTAGCTGAATGTTCGATTAAGGAACCCATGGTTTTCAATGAAAATGGTTCCCCWCGTATATGTGCTATTGATTGTGGTTTGAAATTSAATCAAA---TTAARTGTTTYA-TYTCCCGAGGAGSTAGAGTYGAATTGGTCCCTTGGAATTGGAAATTGGATGAATCGMCCTTCGACGGTTTGTTTATTTCCAATGG-ACCTGGTGATCCAGTTGTATGCAAAGAAACCGT-TACT-CAAMTAGAAAGAGTMTTRAAATCTGGCATGAAACCT-GTGWTWGGTATWTGTTTGGGACATCAATTGCTGTCCACCGCTATTGGCTGCAAAAYYTATAAGATGAAATACGGCAACAGAGGTCACAATTTGCCCTGTATACATCATGGTACAGGACGTTGTTTCATGACCTCACAAAATCACGGTTTTGCTGTAGATACCGAAACTTTGCCTGTGGAGTGGGAGCCTTTGTTTACCAATGCCAACGACAACACAAATGA----AGGTATAATCCACACAGAAACCCTATTTTTCGGTACAGTTCCATCCAGAACATACCGCTGGTCCCGAAGATCTTGAACTTTTGT-TTGATGTCTTTTT--AAGCGCTGTGAAAAGTCAGACTTC--TCAGGGAGCTTCCACAATAGTTTACGCCAAAAACTGATAAATCG-TTTAATGTACACT-CCCACTCCCGAGTCTTTGTTGGAGAAGAGACCACG-AAAGTTTTGATCTTGGGCTCGGGTGGTTTGTCCATTGGCCAAGCTGGTGAATTTGATTATTCTGGCT-CCCAGGCTATTAAAGCAATGAAGGAAGAAAAAATTCAAACTGTTTTGATAAATCCAAATATTGCCACAGTTCAAACTTCTAAAGGTTTGGCCGACAAGTGTTACTTTTTGCCCTTAACTCCCGAATATGTGGAACAAGTTATTAAGGCTGAAAGA-CCAATGGTGTGCTTTTAACATTTGGTGGTCAGACTGCTTTGAATTGTGGTGTGGAATTGGAAAAGTCTGGCGTATTTT-CAAATACAATGTCAAGATTCTGGGTACTCCCATCAAATCAATCATAGAAAC-GAAGATCGTAAATTTTTTGCTGAACGTGTAAATGAAATTGGTGAACAAGTGGCTCCCTCTGAGGCTGTGTATTCCGTAGAAGAGGCTTTAAATGCTGCCAAACGTATTGGATATCCTGTAATGGCTAGGGCTGCCTTCTCTTTGGGAGGATTAGGTTCCGGTTTTGCTGATAACAATGAAGAAATGGAAAATTTGGCT--------------------------------------------------------------------------------------------------------------------------------------------------------------------------------------------------------------------------------------------------------------------------------------------------------------------------------------------------------------------------------------------------------------------------------------------------------------------------------------------------------------------------------------------------------------------------------------------------------------------------------------------------------------------------------------------------------------------------------------------------------------------------------------------------------------------------------------------------------------------------------------------------------------------------------------------------------------------------------------------------------------------------------------------------------------------------------------------------TG?TTTTGTAATCCTGGTGCATGTCAATGGTTTTTACAACTATCCAATAGTGATATACGTAAACAGTATGAATCTGGTCATATTTGTAGTGATTACAATGATTTAATTGATGGTTTACCAACTGGAGCCGTTAGGGTGTCGTTTGGTTATATGACACGCAAACATGATGTGGATAAAATTGTTAATGTGATAAAAGAGTGCTATTTGGCTTCTCCTGAGGACAGATTTAAACGTTTGGATATTGATAAATTACCAAATGCTTTAAAACATATACCAGAAAGGTTAAAGCCTCAATTAAAAGAAATATGCATTTATCCCGTTAAATCTTGTGGATCTTTTAAGATTGTAGATTCTTGGCCTCTTACATCCACTGGTTTTCTATACGATAGAGGCTGGATGATAGTGGATTCTTCAGGTATGGCGATAACCCAAAAGMATCAGACTAGATTGTGTTTAATTAAACCAATTATCAACCGCCATAAAGGTATTATGGAATTGACATTTACTGGCGT------AAAATCTGTATACGTTAGTTTGGATATCACAAGAGAACATATCGATCTTTTAAATACTTCATTTTGTCAAAGTAAAGTTTGTGAGGACTTGGTAACTGGTTATGATTGTGGCGAAGAAGTGGCGAAATGGTTAWGYGAYTGYT----------------------------------------------------------------------------------------------------------------------------------------------------------------------------------------------------------------------------------------------------------------------------------------------
	Musca_domestica                                CAAATATTGGTTCTCACCTATCCGCTGATTTGTAATTATGGYGTACCGGACTTCAATGAAAAGGATGAACATGGCTTGCCAAAACATTTCGAATGGTTG---GAGGGTATATCCATTGCGGCCCTCGTTGTGGGTGAGGTGTGTGAGCAGCCTTCACATTGGCGTGCCAAAGAAACTCTCTCCAAATGGATGGAATCTCA-TGGTGTACCCGGTATCAGTGGCATTGACACGCGTGCCTTGACCAAGAAGATTCGGGAAAATGGYTCCATWTTGGGWCGCATTGTTTATGAGTACCCAGAAAATGTCA---AGGAATTGCAGTTTTCCGATCCSAATAGC-CGYAACTTGGTTGCCGAGTGTTCGGTGAAGAAAACGATGGTYTTCAATGAGGGTGGCTCGCCCCGCATTTGTGCCATTGATTGTGGTTTGAAATTGAATCAAA---TCAAATGTTTTG-TTAGTCGGGGTGCTCGTGTGGAATTGGTGCCATGGAATCATAATTTGGATGAGTCGACCTTTGATGGTCTCTTCATTTCCAATGG-WCCCGGTGATCCAGTGGTGTGCAAGGACACTGT-AACA-CAAGTTCAAAAGATTTTAAAATCCGGCAAGAAACCC-ATTTTTGGTATTTGCCTGGGTCATCAATTGCTCTCGACGGCCATTGGCTGTAAGACGTACAAAATAAAATATGGCAACAGAGGTTACAATTTGCCATGTATCCATCATGGCACCGGACGCTGCTTTATGACTTCTCAAAATCATGGTTTTGCTGTGGACACTGAAACCTTGCCTGCGGACTGGGAGCCATTGTTTACCAATGCCAATGACAATACCAATGAGGGTAGGTATCATCCACGGACAAACCCTATTTCTCSGTACAATTCCATCCAGAACACACTGCCGGCCCCGAAGATTTGGAATTGTTAT-TTGATGTCTTCCT--AGATGTGGTAAATC------------TCAGGGAACTGCCACCACAGTTTACGCCAACAGCTGATACAACG-TCTCATGTACACA-CCCAAACCAGAATCTCTATTGGAAAAGAGACCACGCAAGGTCTTGATTTTGGGATCAGGTGGTCTCTCCATTGGCCAGGCTGGAGAATTTGATTATTCCGGTT-CGCAGGCCATTAAGGCCATGAAAGAGGAGAAAATCCAAACGGTTTTGATTAATCCCAACATTGCCACCGTGCAGACATCCAAAGGCTTGGCAGACAAATGTTATTTCCTTCCCCTGACGCCGGAATATGTGGAGGATGTCATCAAGGCTGAGCGGCCCAATGGTGTYCTCTTGACTTTTGGTGGCCAAACCGCCCTGAATTGTGGTGTGGAATTGGAAAGATCAGGGGTATTA--AAAATACAATGTCAAGATTTTGGGTACACCAATCAAGTCGATTATAAACA--GAGGATCGCAAAATCTTTGCCGAGCGTGTCAATGAAATTGGTGAAAAAGTGGCACCCTCAGAGGCAGTATACTCYGTGGAAGAAGCTTTAATGGCTGCCAAGCGAATTGGTTATCCCGTCATGGCTCGTGCTGCCTTCTCTTTGGGTGGCCTAGGGTCGGGTTTCGCCGACAACGAAGAAGAGCTGGAAACATTGGCCAAACATGCCTTGGCCCATTCCAGCCAATTGATTAT------------------------------------------------------------------------------------------------------------------------------------TGCCAAGAGAACCATACTTCAGTATTAGGCATGAGGGAGTTGGTGAAAWCCAAAAATCAATTCGTCTTAACCAAAGATGAACTATTACTTAATCTCAATGAW???TGCMGTGACAAAACATTCCCTTCCAAGATGAGAA???WSCCAAATCGTTGGTAGTGTTCTCAG-CYCAATGTAATTTTAGTGGTTATAAAATGCCTTTGGAACTGGTGTCAAAAATTCAACAGCRTGGATTAGTTAATGAAGGTTTGCAGGTGRCTG---GT???CAAAAAATAAAGGAARCKAAGAAGCCCAGTAAATTTTATGTGTGTTTGGATGCAGCMGCATTTGTGGGTACCAGTTATTTGGATTGTTCCAAAGTAAAACCAGATTTCTTTTGTGTCTCGTTTTAC--AAAATGTTTGG?TATCCCACAGGTGTGGGAGCTCTCATAGTCAGCAAAAGAGGYCAAGRAGCTTTGGAAAAACATTATTATGGYGGTGGTACTGTTAATATTGCAATGACAMGAGAAAATTTCCATGAAAAACGTTCTGGCTTTATATCWCGTTTTGAGGATGGTACCCTGCCTTTTCTATCAATTGTTTCTATACTGGAAGGATTTAAACCGTTGGAACGTTTCATACCCTCTAGAGAGGGAAAGTCAACTATTGAACGTATTAGCTGTCATGTTTTCCAGCTTGCCCAGTATGCCTATAGGAAATTGTCCACCCCAAGGCATAGTAATGGTCAMCCATTGTTACAGTTTTATAATCATAATGGTTATGAGGACAAACAACACCAAGGAGGTGTTTTAMCATTCAACATTCTGCGCAAGGATGGCTCTTATATTGGTTTTGCCGAGGTTGCTTGYTTGGCAGCCGTACA-CAATATCCAATGGAGGACAGGATGTTTTTGTAATCCTGGTGCCTGTCAAGGCTTTTTGCAGTTAAGCAATGATGATATACGCAAACAATATGTAACAGGTCATATCTGCAGTGATTATAATGATCTGGTGGATGGTGTGCCAACTGGTGCCGTACGTATATCCGTTGGTTATATGACTCGAAAAGAGGATCTTGATCAAGTTATACAAATGATAGAAAAATGCTACCT---------------------------------------------------------------------------------------------------------------------------------------------------------------------------------------------------------------------------------------------------------------------------------------------------------------------------------------------------------------------------AAGTACCGCACTGTGTCAGAGTAAAGTCTGTAATGACTTAGTCACAGGTTATGACTRTGGCGATGAAGTTGCCCATTGGCTGGAGGATTGTTTGGAAACTCCTGGTCTACGCTTAATTAAACAACACAAACAAAGAAAGTCACAAGAAGGCGGCACAAAAGAGATATCCTTAGCAAATCAAGCACAATTCCTTCTTATCAATCGTTCTTCCGTCCAGTGGTTGGCACAAAAAGTAACCAGCGAAAAGGAACCACTACAAAACACCATAGATCGTTTTCGGG-------------------------------------------------------------------------------------------------
	'Oplisa nr. tergestina_SG163'                  ---------------------------------------------------------------------------------TTCCTTTGGGGGAGGGTG---GAAGGTATATCAATAGCTGCCTTGGTGGTGGGAGAAAACTGTGAGACACCTTCACATTGGCGTTCAAAGGAAACTTTGTCCCAGTGGATGGCTAAACA-CAATGTACCTGGTATAAGTGGCATTGATACCAGAGCTTTAACTAAGAAGATACGTGAAAATGGTACTATATTGGGTCGTATCGTTTATGAACACCCAGAAAATACAC---AATCTATGAAATTTTCCGATCCAAATCAA-CGTAATTTAGTGGCCGAATGCTCAATTAAGGAACCAATGGTATTCAATGAATCCGGTTCCCCTCGCATCTGTGCCATTGATTGTGGTTTAAAATTGAATCAAA---TAAAATGCTTTA-TTTCTCGTGGAGCTCGCGTTGAATTGGTGCCTTGGAATTGGGAATTGGATGACTCGACTTTTGATGGTCTCTTTATTTCCAATGG-TCCCGGTGATCCAGTGGTTTGCAAGGATACCGT-TATC-CAAATACAAAAAGTGTTAAAATTCGGCAAAAAGGCCGGTCTTTGGCATTTGTTTAGGTCATCAGTTGWTGTCTACAGCGATTGGGTGCAAAACCTTCAAAATGAAATACGGCAACAGAGGCCATAATTTGCCCTGTATTCATCATGGTACCGGACGTTGTTTCATGACTTCTCAAAATCATGGTTTTGCTGTTGACACTGAAACTTTGCCATTGGAATGGGAACCTTTGTTCACCAATGCCAWCGATAGCACAAATGAAGGTAGGTATAATCCACACAGAMACCGTTTTTCTCKGTTCAATTCCATCCGGAACACACCGCAGGTCCCGAAGATCTTGAACTTTTATATCGATGTCTTTTT--AAGCGCTGTG-AAAATCAAAAAAG--CCAAGGAGCTTCCACCATAGTTTACGGCAACAGTTGAATAATCG-TTTGATGTACACT-CCCACTCCCGAGTCCCTGTTAGAGAAGAGACCACG-AAAGTTTTAATTTTAGGTTCTGGTGGCTTGTCTATTGTCCAGGCTGGTGAATTTGATTATTCCGGCTATCCAGGCCATTAAAGCCATGAAAGAAGAGAAAATTCAAACTGTTTTGAGTAATCCACACATGACCTCTGTCCAAACTTCCAAAGGTTTGG-CGACAAATGTTACTTTTTGCCTTGACTCCCGACATATATCAAGT---------------------------------------------------------------------------------------------------------------------------------------------------------------------------------------------------------------------------------------------------------------------------------------------------------------------------------------------------------------------------------------------------------------------------------------------------------------------------------------------------------------------------------------------------------------------------------------------------------------------------------------------------------------------------------------------------------------------------------------------------------------------------------------------------------------------------------------------------------------------------------------------------------------------------------------------------------------------------------------------------------------------------------------------------------------------------------------------------------------------------------------------------------------------------------------------------------------------------------------------------------------------------------------------------------------------------------------------------------------------------------------------------------------------------------------------------------------------------------------------------------------------------------------------------------------------------------------------------------------------------------------------------------------------------------------------------------------------------------------------------------------------------------------------------------------------------------------------------------------------------------------------------------------------------------------------------------------------------------------------------------------------------------------------------------------------------------------------------------------------------------------------------------------------------------------------------------------------------------------------------------------------------------------------------------------------------------------------------------------------------------------------------------------------------------------------------
	'Oplisa tergestina_SG47'                       -------------------------------------------------------------------------------------------------------AAGGAATATCAATAGCTGCCTTGGTTGTGGGAGAAAACTGTGAGACACCTTCACATTGGCGTTCAAAGGAAACTTTGTCCCAGTGGATGGCTAAACA-CAATGTACCTGGTATAAGTGGCATTGATACCAGAGCTTTAACTAAGAAGATACGTGAAAATGGTACTATATTRGGTCGTATCGTTTATGAACACCCAGAAAATGCAC---AATCTATGAAATATTCCGATCCAAATCAA-CGTAAYTTAGTGGCCGAATGCTCAATTAAGGAACCAATGGTATTCAATGAATCCGGCTCCCCTCGCATCTGTGCCATTGATTGTGGTTTAAAATTGAATCAAA---TAAAATGCTTTA-TTTCTCGTGGAGCTCGCGTTGAATTGGTGCCTTGGAATTGGGCATTGGATGACTCGACTTTTGATGGTCTCTTTATTTCCAATGG-TCCCGGTGATCCAGTGGTTTGCAAGGATACCGT-TATC-CAAATACAAAAAGTATTAAAATTAGGCAAGAAGCCT-GTCTTTGGTATTTGTTTAGGTCATCAGTTGTTGTCTACAGCGATTGGGTGCAAAACCTTCAAAATGAAATACGGCAACAGAGGACATAATTTGCCCTGTATTCATCATGGTACCGGACGTTGTTTCATGACTTCTCAAAATCATGGTTTTGCTGTTGACACTGAAACTTTGCCATTGGAATGGGAACCTTTGTTCACCAATGCCAACGATAGCACAAATGAAGGTAGGTATAATCCACACAGAAACCGTTTTTCTCGGTTCAATTCCATCCGGAACACACCGCAGGTCCCGAAGATCTTGAACTTTTAT-TCGATGTCTTTTTTAAAGCGCTGTAAAAAATCAAAAAAAGCCAAGG?AGCTTCCACCATGTTTTACGGCAACAGTTGAATAATCGTTTTGATGTACACTCCCCACTCCCGAGTCCCTGTTGGGG?A------------------------------------------------------------------------------------------------------------------------------------------------------------------------------------------------------------------------------------------------------------------------------------------------------------------------------------------------------------------------------------------------------------------------------------------------------------------------------------------------------------------------------------------------------------------------------------------------------------------------------------------------------------------------------------------------------------------------------------------------------------------------------------------------------------------------------------------------------------------------------------------------------------------------------------------------------------------------------------------------------------------------------------------------------------------------------------------------------------------------------------------------------------------------------------------------------------------------------------------------------------------------------------------------------------------------------------------------------------------------------------------------------------------------------------------------------------------------------------------------------------------------------------------------------------------------------------------------------------------------------------------------------------------------------------------------------------------------------------------------------------------------------------------------------------------------------------------------------------------------------------------------------------------------------------------------------------------------------------------------------------------------------------------------------------------------------------------------------------------------------------------------------------------------------------------------------------------------------------------------------------------------------------------------------------------------------------------------------------------------------------------------------------------------------------------------------------------------------------------------------------------------------------------------------------------------------------------------------------------------------------------------------------------------
	'Oplisa tergestina_SG51_extraction'            -------------------------------------------------------------------------------------------------------------------------------------------------------------------------------------------------------------------------------------------------------------------------------------------------------------------------------------------------------------------------------------------------------------------------------------------------------------------------------------------------------------------------------------------------------------------------------------------------------------------------------------------------------------------------------------------------------------------------------------------------------------------------------------------------------------------------------------------------------------------------------AGGTATAATCCACACAGAAACCGTTTTTCTCGGTTCAATTCCATCCGGAACACACCGCAGGTCCCGAAGATCTTGAACTTTTAT-TCGATGTCTTTTT--AAGCGCTGTGAAAAATCAAAAAAG--CCAAGGAGCTTCCACCATAGTTTACGGCAACAGTTGAATAATCG-TTTGATGTACACT-CCCACTCCCGAGTCCCTGTTGGAGAAGCGACCACGAAAAGTTTTAATTTTAGGTTCTGGTGGCTTGTCTATTGGCCAGGCTGGTGAATTTGATTATTCCGGCT-CCCAGGCCATTAAAGCCATGAAAGAAGAGAAAATTCAAACTGTTTTGATTAATCCAAACATTGCCACTGTCCAAACTTCCAAAGGCTTGGCCGACAAATGTTA-----------------------------------------------------------------------------------------------------------------------------------------------------------------------------------------------------------------------------------------------------------------------------------------------------------------------------------------------------------------------------------------------------------------------------------------------------------------------------------------------------------------------------------------------------------------------------------------------------------------------------------------------------------------------------------------------------------------------------------------------------------------------------------------------------------------------------------------------------------------------------------------------------------------------------------------------------------------------------------------------------------------------------------------------------------------------------------------------------------------------------------------------------------------------------------------------------------------------------------------------------------------------------------------------------------------------------------------------------------------------------------------------------------------------------------------------------------------------------------------------------------------------------------------------------------------------------------------------------------------------------------------------------------------------------------------------------------------------------------------------------------------------------------------------------------------------------------------------------------------------------------------------------------------------------------------------------------------------------------------------------------------------------------------------------------------------------------------------------------------------------------------------------------------------------------------------------------------------------------------------------------------------------------------------------------------------------------------------------------------------------------------------------------------------------------------------------------------------------------
	'Oplisa tergestina_SG48_reversed'              --------------------------------------------------------------------------------------------------------AGGAATATCAATAGCTGCCTTGGTTGTGGGAGAAAACTGTGAGACACCTTCACATTGGCGTTCAAAGGAAACTTTGTCCCAGTGGATGGCTAAACA-CAATGTACCTGGTATAAGTGGCATTGATACCAGAGCTTTAACTAAGAAGATACGTGAAAATGGTACTATATTAGGTCGTATCGTTTATGAACACCCAGAAAATGCAC---AATCTATGAAATATTCCGATCCAAATCAA-CGTAACTTAGTGGCCGAATGCTCAATTAAGGAACCAATGGTATTCAATGAATCCGGCTCCCCTCGCATCTGTGCCATTGATTGTGGTTTAAAATTGAATCAAA---TAAAATGCTTTA-TTTCTCGTGGAGCTCGCGTTGAATTGGTGCCTTGGAATTGGGAATTGGATGACTCGACTTTTGATGGTCTCTTTATTTCCAATGG-TCCCGGTGATCCAGTGGTTTGCAAGGATACCGT-TATC-CAAATACAAAAAGTGTTAAAATTAGGCAAGAAGCCT-GTCTTTGGTATTTGTTTA----------------------------------------------------------------------------------------------------------------------------------------------------------------------------------------------------------------------------------------------------------------------------------------------------------------------------------------------------------------------------------------------------------------------------------------------------------------------------------------------------------------------------------------------------------------------------------------------------------------------------------------------------------------------------------------------------------------------------------------------------------------------------------------------------------------------------------------------------------------------------------------------------------------------------------------------------------------------------------------------------------------------------------------------------------------------------------------------------------------------------------------------------------------------------------------------------------------------------------------------------------------------------------------------------------------------------------------------------------------------------------------------------------------------------------------------------------------------------------------------------------------------------------------------------------------------------------------------------------------------------------------------------------------------------------------------------------------------------------------------------------------------------------------------------------------------------------------------------------------------------------------------------------------------------------------------------------------------------------------------------------------------------------------------------------------------------------------------------------------------------------------------------------------------------------------------------------------------------------------------------------------------------------------------------------------------------------------------------------------------------------------------------------------------------------------------------------------------------------------------------------------------------------------------------------------------------------------------------------------------------------------------------------------------------------------------------------------------------------------------------------------------------------------------------------------------------------------------------------------------------------------------------------------------------------------------------------------------------------------------------------------------------------------------------------------------------------------------------------
	'Oplisa tergestina_PC2014.001'                 -----------------------------------------------------------------------------------------------------GGAAGGAATATCAATAGCTGCCTTGGTGGTGGGAGAAAACTGTGAGACACCTTCACATTGGCGTTCAAAGGAAACTTTGTCCCAGTGGATGGCTAAACA-CAATGTACCTGGTATAAGTGGCATTGATACCAGAGCTTTAACTAAGAAGATACGTGAAAATGGTACTATATTGGGTCGTATCGTTTATGAACACCCAGAAAATGCAC---AATCTATGAAATATTCCGATCCAAATCAA-CGTAATTTAGTGGCCGAATGCTCAATTAAGGAACCAATGGTATTCAATGAATCCGGCTCCCCTCGCATCTGTGCCATTGATTGTGGTTTAAAATTGAATCAAA---TAAAATGCTTTA-TTTCTCGTGGAGCTCGCGTTGAATTGGTGCCTTGGAATTGGGCATTGGATGACTCGACTTTTGATGGTCTCTTTATTTCCAATGG-TCCCGGTGATCCAGTGGTTTGCAAGGATACCGT-TATC-CAAATACAAAAAGTATTAAAATTAGGCAAGAAGCCT-GTCTTTGGTATTTGTTTAGGTCATCAGTTGTTGTCTACAGCGATTGGGTGCAAAACCTTCAAAATGAAATACGGCAACAGAGGCCATAATTTGCCCTGTATTCATCATGGTACCGGACGTTGTTTCATGACTTCTCAAAATCATGGTTTTGCTGTTGACACTGAAACTTTGCCATTGGAATGGGAACCTTTGTTCACCAATGCCAACGATAGCACAAATGAAGGTAGGTATAATCCACACAGAAACCGTTTTTCTCGGTTCAATTCCATCCGGAACACACCGCAGGTCCCGAAGATCTTGAACTTTTAT-TCGATGTCTTTTT--AAGCGCTGTAAAAAATCAAAAAAG--CCAAGGAGCTTCCACCATAGTTTACGGCAACAGTTGAATAATCG-TTTGATGTACACT-CCCACTCCCGAGTCCCTGTTGGGGAAGCGACCACGAAAAGTTTTAATTTTAGGTTCTGGTGGCT----------------------------------------------------------------------------------------------------------------------------------------------------------------------------------------------------------------------------------------------------------------------------------------------------------------------------------------------------------------------------------------------------------------------------------------------------------------------------------------------------------------------------------------------------------------------------------------------------------------------------------------------------------------------------------------------------------------------------------------------------------------------------------------------------------------------------------------------------------------------------------------------------------------------------------------------------------------------------------------------------------------------------------------------------------------------------------------------------------------------------------------------------------------------------------------------------------------------------------------------------------------------------------------------------------------------------------------------------------------------------------------------------------------------------------------------------------------------------------------------------------------------------------------------------------------------------------------------------------------------------------------------------------------------------------------------------------------------------------------------------------------------------------------------------------------------------------------------------------------------------------------------------------------------------------------------------------------------------------------------------------------------------------------------------------------------------------------------------------------------------------------------------------------------------------------------------------------------------------------------------------------------------------------------------------------------------------------------------------------------------------------------------------------------------------------------------------------------------------------------------------------------------------------------------------------------------------------------------------------------------------
	'Oplisa tergestina_T890'                       ---------------------------------------TGCATACCCGATGTGGAGGAAAAAGACGAAAATGGTTTACCCAAACATTTAGAGTGGTTA---GAAGGAATATCAATAGCTGCCTTGGTGGTGGGAGAAAATTGTGARACACCTTCACATTGGCGTTCAAAGGAAACTTTGTCCCAGTGGATGGCTAAACA-CAATGTACCTGGTATAAGTGGCATTGATACCAGAGCTTTAACTAAGAAGATACGTGAAAATGGTACTATATTAGGTCGTATCGTTTATGAACACCCAGAAAATGCAC---AATCTATGAAATATTCCGATCCAAATCAA-CGTAAYTTAGTGGCCGAATGCTCAATTAAGGAACCAATGGTATTCAATGAATCCGGCTCCCCTCGCATCTGTGCCATTGATTGTGGTTTAAAATTGAATCAAA---TAAAATGCTTTA-TTTCTCGTGGAGCTCGCGTTGAATTGGTGCCTTGGAATTGGGAATTGGATGACTCGACTTTTGATGGTCTCTTTATTTCCAATGG-TCCCGGTGATCCAGTGGTTTGCAAGGATACCGT-TATC-CAAATACAAAAAGTGTTAAAATTAGGCAAGAAGCCT-GTCTTTGGTATTTGTTTAGGTCATCAGTTGTTGTCTACAGCGATTGGGTGCAAAACCTTCAAAATGAAATACGGCAACAGAGGCCATAATTTGCCCTGTATTCATCATGGTACCGGACGTTGTTTCATGACTTCTCAAAATCATGGKTTTGCTGTTGACACTGAAACTTTGCCATTGGAATGGGAACCTTTGTTCACCAATGCCAACGATAGCACAAATGAAGG-AGGTATAATCCACACAGAAACCGTTTTTCTCGGTTCAATTCCATCCGGAACACACCGCAGGTCCCGAAGATCTTGAACTTTTAT-TCGATGTCTTTTT--AAGCGCTGTRAAAAATCAAAAAAG--CCAAGGAGCTTCCACCATAGTTTACGGCAACAGTTGAATAATCG-TTTGATGTACACT-CCCACTCCCGAGTCTCTGTTGGAGAAGCGACCACGAAAAGTTTTAATTTTAGGTTCTGGTGGCTTGTCTATTGGCCAGGCTGGTGAATTTGATTATTCCGGCT-CCCAGGCCATTAAAGCCATGAAAGAAGAGAAAATTCAAACTGTTTTGATTAATCCAAACATTGCCACTGTCCAAACTTCCAAAGGCTTGGCCGACAAATGTTACTTTTTGCCTTTGACTCCCGAATATGTGGAACAAGTTATCAAGGCTGAAAGACCCAATGGAGTGCTATTGACTTTTGGTGGCCAAACCGCTTTGAATTGTGGCGTAGAATTGCAAAAGTCTGGAGTATTTTCCAAATACAATGT--AGGTTTTGGGTACACCTATCAAGTCCATTATAGAGACAGAGGATCGTAAAATATTTGCTGAACGCATTAATGAGATCGGTGAACAGGTAGCTCCCTCTGAGGCCGTTTTCTCTGTAGAAGAAGCTTTAAACGCCGCTAAAACCATAGGGTACCCAGTTATGGCTAGAGCTGCTTTCTCTTTGGGTGGCTTGGGTTCCGGTTTTGCCGATAATGAAGAAGAATTGGAAACTTTAGCTCGACAAGCGTTAGCCCACTCCAGCCA---------------------G----------------------------------------------------------------------------------------------------------------------------------------------------------------------------------------------------------------------------------------------------------------------------------------------------------------------------------------------------------------------------------------------------------------------------------------------------------------------------------------------------------------------------------------------------------------------------------------------------------------------------------------------------------------------------------------------------------------------------------------------------------------------------------------------------------------------------------------------------------------------------------------------------------------------------------------------------------------------------------------------------------------------------------------TCGBAC?GGWTGTTTTTGTAATCCCGGTGCTTGTCAGTGGTTTTTGCAATTATCAAATAGTGACGTACGTAAACAGTATGAATCTGGTCATATTTGTAGTGATTATAATGATTTGGTTGAAGGCTTGCCTACTGGAGCCGTTAGAGTCTCTTTTGGGTATATGACACGAAAACAAGATGTGGATAAACTTGTTGAAATGATTAAGGAGTGTTATTTGTCCACGCCAGAGAGAAGATTAAAACATTTGGACATAGAAAAACTACCAAAAGATCTAAAACATATACCAGAAAGGTTAAAACCTCAATTGAAAGAGATTTGCATTTATCCAGTTAAATCATGCGGTGCTTTTAAGGTAACAGATTCTTGGCCGCTAACAACTACAGGTTTCGCTTACGATCGCGGCTGGATGATAGTAGATGCAGCGGGTATGGTCATAACTCAAAAACATCTGACTAGATTATGTTTAATTAAACCCATTATCAATCGACAAAATAGTACAATGGAATTGACTTTTAGTGGTAT------GAAATCCATATGCGTAACTTTGRAAATTTTAAATGAAAAAGGCAAATTAATAAATACGTCAATTTGTCAGAGTAAAGTTTGCGATGATTTTGTGTCTGGTTATGATTGTGGCGAGGACGTTGCGAATTGGTTAWGYGAYTGYTTRGAAAYRYCA-----------------------------------------------------------------------------------------------------------------------------------------------------------------------------------------------------------------------------------------------------------------------------------
	'Melanomyinae gen.sp._SG97_reversed'           ----------------------------------------------------------------------------------TTCATTTGGAGTGGTTG---GAAGGCATATCGATAGCTGCCTTGGTGGTGCGGGAAAATTGTGAAACACCCTCTCACTGGCGTGCAAAAAAAACATTATCCGAATGGATGGAAAAACA-CAATGTACCCGGTATTAGTGGCATAGATACCAGAGCTCTGACTAAGAAAATACGCGAAAATGGTGCCATATTGGGTAGCCTTGTTTACGAATATCCAGAAAATGTAT---CTTCTCTGAAATTCTGCGATCCTAATCAG-CGTAATTTGGTGGCTGAGTGTTCAGTAAAAGAGCCCATGGTTTTCAATGAATCCGGTAGTCCTCGTATCTGCGCTATTGACTGTGGTTTGAAATTGAATCAAA---TCAGGTGTTTTA-TTTCCCGTGGTGCACGAGTTGAATTGGTGCCCTGGAATTGGAAATTGAATGAATCCACATTCGATGGTTTGTTCATATCCAATGG-TCCTGGTGATCCAGTTGTCTGCAAAGATATTGT-TAGC-CAAATACAAAGAGT------------------------------------------------------------------------------------------------------------------------------------------------------------------------------------------------------------------------------------------------------------------------------------------------------------------------------------------------------------------------------------------------------------------------------------------------------------------------------------------------------------------------------------------------------------------------------------------------------------------------------------------------------------------------------------------------------------------------------------------------------------------------------------------------------------------------------------------------------------------------------------------------------------------------------------------------------------------------------------------------------------------------------------------------------------------------------------------------------------------------------------------------------------TGCTACTGGCGCCTTAAAAACTGTAGCTGAAACATTTGATTTTGGTCCTGTCGAACAGGGTAATTTTTATTATTGCCAAGAAAATCACACTTCAGTTTTGGGTATGCGTGAAATAGTTAAAACCCACAATAAATTTGTATTGACTAAGCCAGAGTTACTGGAAAATTTGGATAACAGATATGATT---CATTAG------CC--GGCACTAGATCGGGTAATTCGTTGTTGGTTTTTTCTG-CYCAATGTAATTTTAGCGGCTACAAAATGCCTCTGGAAGTAATACAAATGGTGCAAAAGCATGGTTTGATTAAACGGGGAACACAAATTTCCG---GCCACGCACAAACCAAT---AAGGCTGATGTGAATAACTTTTACGTATTTCTGGACTCGGCAGCTTTTGTAGGATCTAGTTATTTGGATGTTGGCATATATAAACCAGATTTCTTTTGTGTATCATTTTAC--AAAATGTTCGGG------------------------------------------------------------------------------------------------------------------------------------------------------------------------------------------------------------------------------------------------------------------------------------------------------------------------------------------------------------------------------------------------------------------------------------------------------------------------------------------------------------------------------------------------------------------------------------------------------------------------------------------------------------------------------------------------------------------------------------------------------------------------------------------------------------------------------------------------------------------------------------------------------------------------------------------------------------------------------------------------------------------------------------------------------------------------------------------------------------------------------------------------------------------------------------------------------------------------------------------------------------------------------------------------------------------------------------------------------------------------------------------------------------------------------------------------------------------------------------
	Panzeria_ampelus                               ------------TTAACTTATCCCTTGATTGGCAACTATGGCATACCCGATATGGAGGAAAAAGATGAAAACGGCTTACCGAAACATTTGGAGTGGTTA---GATGGCATATCGATAGCTGGCTTAGTGGTGGGAGAGAACTGCGAGACACCATCACATTGGCGCTCCAAACAAACATTGTCCCAATGGATGGCGGAACA-CAATATACCCGGTATAAGTGGCATCGATACTAGAGCTCTTACAATGAAGATACGTGAAAATGGTACAATATTGGGACGCATTGTTTATGAGGAACCCAAAGCCATAA---AATCTTCAACATTTTCTGATCCGAATTTG-AGAAATTTGGTGGCTGAGTGTTCAGTGGAAAAGCCAATGGTATTCAATGAAGCCGGTTCACCACGAATTTGTGCTGTGGATTGTGGTTTAAAATTAAATCAAA---TTAAATGCTTCG-TTTCCCGCGGAGCATGTGTAGAATTGGTTCCCTGGAATTGGGAATTGGATGAGTCCACGTTTGACGGTTTATTCCTTTCCAATGG-TCCTGGTGATCCGGTTGTTTGCAAGGAGACCGT-TACC-CAAATTCAAAAAGTACTGAAATCCGGCAAGAAGCCT-GTGTTTGGTATTTGTTTGGGTCATCAGTTGCTGTCTACCGCTATTGGCTGCAAAACCTATAAAATGAAATACGGCAACAGAGGCCATAATTTGCCCTGCATACATCACGGTACAGGACGTTGTTTCATGACTTCTCAAAATCATGGTTTTGCTGTCGATACCGAAACTCTGCCATTTGATTGGGAGCCCTTGTTTACAAATGCCAACGACAATACAAATGAAGG-AGGTATAATCCACACAAAAACCTTATTTCTCAGTACAATTTCATCCGGAGCATACCGCTGGTCCCGAAGACCTGGAACTATTAT-TCGATGTCTTCTT--AAATGCTGTTAAAAGTCAAAAACT--TCAGGGAGCTTCYACCATAGTTTACGCCAACARCTCATCAATCG-TTTGATGTACACT-CCCACTCCGGAGTCTTTAATGGAGAAGCGACCGCG-AAGGTTTTAATATTGGGCTCGGGTGGTTTGTCCATTGGCCAGGCTGGAGAATTTGATTACTCCGGCT-CTCAAGCCATTAAAGCCATGAAGGAAGAAAGAATCCAAACGGTTTTGATTAATCCCAATATAGCCACTGTSCAGACTTCAAAAGGCTTGGCCGA-AAGTGTTACTTCTTACCTCTGACTGCCGAGTATGTGGAACAAGTTATTAAGGCTGAAAGACCGAATGGAGTACTTTTAACTTTTGGTGGTCAAACCGCTCTGAATTGTGGTGTAGAGCT--AAAAGTCTGGTGTGTTTTCCAAATAYAATGTCAAGATTTTGGGTACTCCTATCAACGCCATTATAGAGAC-GAAGATCGCAAAATATTTGCTGAGCGAGTGAATGAGATCGGTGAAAAGGTGGCTCCGTCCGAAGCCGTTTATTCCGTWGAAGAAGCTTTGAATGCTGCCCAGCGTATAGGTTATCCCGTTATGGCTAGAGCTGCGTTCTCGTTGGGTGGCCTGGGYTCTGGYTTTGCTGATAACGAAGAAGAATTGGAAACTTTGGCTCGGCAGGCTTTGGCTCA--------------------------------------------------------------------------GTATGCTACTGCTGCTATAAAAATTGTAGCTGAAACTTTCGATTTTGGCTCTGTGGAACAGGGCAGTTTTTACTACTGCCAAGAAAATCATACCTCTGTATTAGGTATGCGCGAGCTTGTTAAAACACCTAATAAATTTGTATTGACTAAACCAGAACTCTTGCATAATCTTGAGAAGGAACATGAAT---TTGTAG------CC--GGCAGTAAGGCAGGCAATTCTTTGTTAGTATTTTCGG-CTCAATGTAATTTTAGTGGATACAAAATGCCTTTGGATTTAATAGAAATTATACAAAAGCGAGGTTTAATCAACAGAGGAACAAATGTATCAG---GCCAAACGCAAACGAGG---GAACCGGATTTAAATAACTTTTACATACTCTTGGACTCCGCAGCATTTGTAGGATCCAGTTATTTAAATGTAGGCAGATATAAGCCCGACTTCTTTTGTGTTTCATTTTAC--AAAATGTTTGG-TATCCTACAGGGGTAGGCGCTTTAATTGTCAGCAAACGTGGTCAATCTGCCCTGTTTAAGAAATATTATGGCGGAGGTACGGTTAATATTGCCATGTCTCGCGAAGACTTTCATGAAAAACGTGTAGGATTTTCATCGCACTTTGAAGATGGAACATTACCTTTCTTAGCCATCGCCAGCTTGTTAGAAGGCTTTAGTACTTTGGAGCGCTTAATACCTGCAAAAGAAGAGAAAAACACAATGGAAAGAGTTAGCAAATATGTTTTTGAATTGGCTAAATATGGCTATGATAAACTGGCGGCGTTAAAACAYGCAAATGGTCAGCAATTATTAAAGTTTTACAATCATAGTGGCTATAAGGATAGCAAATATCAAGGCGGTGTGATTACCTTTAATATTTTACATGAAGACGGCTCTTTTGTAGGTTTTGCAGAAGTTGCCTGCTTGTCGACTGTTTT-TAATATACAACTACGCACTGGCTGTTTTTGTAACCCAGGTGCTTGTCAATGGTTTTTACAATTATCCAACAATGATATACGTACACAGTATGAGTCTGGCCATATTTGTAGCGATTACAATGATTTGATTGATGGCTTGCCAACAGGAGCTGTAAGGGTGTCGTTTGGCTATATGACAAGAAAAMAAGATGTCGATCAATTTATAAGCATGATCGAGAAATGTTATTTAGTTTCTCCTGAGGAGAGATTGCAACATATGGACACTGGAAAGTTACCGAAAGCTTTAAAACATATACCAGCTAGATTAAAGCCACAATTGAAAGAAATTTGCATTTATCCGGTAAAATCTTGTGGAGCTTTTAGGATAACAGATTCTTGGCCATTAACAAGTACTGGTTTCTTATATGATCGTGGCTGGATGATAGTAAATTCAGTAGGCATGGCCATTACCCAAAAGCATCAAACTAGGTTATGTTTAATTAGACCAATTATAAATCCCCGTAAAGGTACTATGGAATTGACTTTTATTAACAT------GAGGTCTGTATACGTCAATTTGGAAATTGCAAGCGAACAAATTGATATTGTAAACACTTCATTATGCCACAGCAAAGTTTGTGATGACTTGGTATCTGGGTGCGATTGTGGTGATGAAGTGGCCACTTGGTTAAGTGACTGCTTAGGAATGCCTGGATTAAGATTGGTCAAGCAATGCGCTGAAAGACGTACCCAGGATGGTTCCGAAAAAGATATAGCTTTCTCCAATCAAGCTCAATTTTTGCTAATTAATCGATCTTCTGTAAGATGGCTTGCACAAAAAATTTTAACAGAACAAGAACTTTTAGATAATACAGTC--------------------------------------------------------------------------------------------------------------
	'Paramacronychiinae gen.sp._SG146_reversed'    ----------------------------------------------------------------------------------TTCATTTGGAAGGGTTG---GAAGGCATATCGATAGCTGCTTTAGTGGTGGGTGAGAACTGTGAGACACCGTCGCATTGGCGTTCAAAACAAACACTTTCAAAATGGATGGAAAAACA-TAATGTGCCCGGTATTAGTGGCATCGATACAAGAGCCTTAACAAAGAAAATTCGTGAAAATGGTACAATATTGGGACGCATTGTTTATGAGTATCCTGAAAACGTAC---AAACATTAAAGTTTTCCGACCCTAATCAA-CGTAATTTAGTAGCCGAGTGTTCGGTAAAGAAACCTATGGTGTTCAATGCAACCGGTTCACCACGTATATGTGCTATAGATTGTGGTTTAAAATTGAATCAAA---TTAGATGTTTTA-TTTCGCGTGGTTCCCGTGTTGACTTGGTGCCCTGGAATTGGCCATTGGATGAGTCCACTTTTGATGGTCTTTTCATTTCCAATGG-TCCCGGTGATCCAGTTGTTTGCAAGGATACTGT-GGTT-CAGATACAAAAAGTCTTGAAATCAGGCAAGAAACCT-GTATTTGGTATTTGTTTAGGTCATAGTTTGTTGTCAA---------------------------------------------------------------------------------------------------------------------------------------------------------------------------------------------------------------------------------------------------------------------------------------------------------------------------------------------------------------------------------------------------------------------------------------------------------------------------------------------------------------------------------------------------------------------------------------------------------------------------------------------------------------------------------------------------------------------------------------------------------------------------------------------------------------------------------------------------------------------------------------------------------------------------------------------------------------------------------------------------------------------------------------------------------------------------------------------------------------------------------------------------------------------------------------------------------------------------------------------------------------------------------------------------------------------------------------------------------------------------------------------------------------------------------------------------------------------------------------------------------------------------------------------------------------------------------------------------------------------------------------------------------------------------------------------------------------------------------------------------------------------------------------------------------------------------------------------------------------------------------------------------------------------------------------------------------------------------------------------------------------------------------------------------------------------------------------------------------------------------------------------------------------------------------------------------------------------------------------------------------------------------------------------------------------------------------------------------------------------------------------------------------------------------------------------------------------------------------------------------------------------------------------------------------------------------------------------------------------------------------------------------------------------------------------------------------------------------------------------------------------------------------------------------------------------------------------------------------------------------------------------------------------------------------------------------------------------------------------------------------------------------------------------------------------------------------------
	'Paykullia nr. nubilipennis_SG7_reversed'      -------------------------------------------------------------------------------------------------TG---GAAGGGATTTCGATAGCTGCTTTAGTGGTAGGAGAAAATTGTGAAACACCTTCACATTGGCGCGTAAAGGAAACTTTATCCCAGTGGATGGCTAAACA-CAATGTACCTGGTATTAGTGGTATTGATACCAGAGCGTTGACTAAGAAGATACGTGAAAATGGTGTCATTTTGGGTCGCATTGTCTATGAATATCCTAAAAACGTAC---AATCTCTTAAACTCTCCGATCCCAATCAG-CGTAATTTGGTGGCCGAGTGTTCGGTTAAAGAACCCATGGTCTTTAATGAATTAGGTTCACCACGTATCTGTGCCATTGATTGTGGTTTAAAATTGAATCAAA---TTAAATGTTTCA-TATCACGTGGGGCTCGCGTTGAATTGGTTCCTTGGAACTGGGAATTGGATGAATCGACCTTTGATGGTCTCTTTATTTCAAATGG-TCCGGGTGATCCAGTTGTTTGTAAGGATACCGT-TGCC-CAAATACAGAAGGTATTAAAATCAGGCAA------------------------------------------------------------------------------------------------------------------------------------------------------------------------------------------------------------------------------------------------------------------------------------------------------------------------------------------------------------------------------------------------------------------------------------------------------------------------------------------------------------------------------------------------------------------------------------------------------------------------------------------------------------------------------------------------------------------------------------------------------------------------------------------------------------------------------------------------------------------------------------------------------------------------------------------------------------------------------------------------------------------------------------------------------------------------------------------------------------------------------------------------------------------------------------------------------------------------------------------------------------------------------------------------------------------------------------------------------------------------------------------TATG-CTCAATGTAATTTTAGTGGCTTTAAAATGCCACTAGATATTATAAAAACTGTACAAAAGCAAGGTTTAATCAAACGAGGAATGCAGATTTCCG---GACCGAAACACGCTAAT---GAACCAGATTTGAATAGTTTCTACATATGCTTGGATTCTGCCGCTTTTGTCGGAACTAGTTACTTAGATKTTGKCAGATACAAACCAGATTTCTTWTGTGKATCGCTCTAT--AAAATGTTTGGGTACCCTACGGGAGTAGGTGC-T------------------------------------------------------------------TT------------------------------------------------------------------------------------------------------------------------------------------------------------------------------------------------------------------------------------------------------------------------------------------------------------------------------------------------------------------------------------------------------------------------------------------------------------------------------------------------------------------------------------------------------------------------------------------------------------------------------------------------------------------------------------------------------------------------------------------------------------------------------------------------------------------------------------------------------------------------------------------------------------------------------------------------------------------------------------------------------------------------------------------------------------------------------------------------------------------------------------------------------------------------------------------------------------------------------------------------------------------------------------------------------------------------------------------------------------------------------------------
	'Paykullia nr. nubilipennis_SG170'             ------------------------------------------------------------------------------------------------------GAAGGGATATCGATAGCTGCTTTAGTGGTAGGAGAAAATTGTGAAACACCCTCACATTGGCGCGTAAAGGAAACTTTATCCCAGTGGATGGCTAAACA-CAATGTACCTGGTATTAGTGGTATTGATACCAGAGCGTTGACTAAAAAGATACGTGAAAATGGTGTCATTTTGGGTCGCATTGTCTATGAATATCCTAAAAACGTAC---AATCCCTTAAATTCTCCGATCCCAATCAG-CGTAATTTGGTGGCCGAGTGTTCGGTTAAAGAACCCATGGTCTTTAATGAATTAGGTTCACCACGTATCTGTGCCATTGATTGTGGTTTAAAATTGAATCAAA---TTAAATGTTTCA-TATCACGTGGGGCTCGCGTTGAATTGGTTCCTTGGAACTGGAAATTGGATGAATCGACCTTTGATGGTCTCTTTATTTCAAATGG-TCCGGGTGATCCAGTTGTTTGTAAGGATACCGT-TGCC-CAAATACAGAAGGTATTAAAATCAGGCAAGAGGCCT-GTCTTTGGCATTTGTTTAGGTCATCA--------------------------------------------------------------------------------------------------------------------------------------------------------------------------------------------------------------------------------------------------------------------------------------------------------------------------------------------------------------------------------------------------------------------------------------------------------------------------------------------------------------------------------------------------------------------------------------------------------------------------------------------------------------------------------------------------------------------------------------------------------------------------------------------------------------------------------------------------------------------------------------------------------------------------------------------------------------------------------------------------------------------------------------------------------------------------------------------------------------------------------------------------------------------------------------------------------------------------------------------------------------------------------------------------------------------------------------------------------------------------------------------------------------------------------------------------------------------------------------------------------------------------------------------------------------------------------------------------------------------------------------------------------------------------------------------------------------------------------------------------------------------------------------------------------------------------------------------------------------------------------------------------------------------------------------------------------------------------------------------------------------------------------------------------------------------------------------------------------------------------------------------------------------------------------------------------------------------------------------------------------------------------------------------------------------------------------------------------------------------------------------------------------------------------------------------------------------------------------------------------------------------------------------------------------------------------------------------------------------------------------------------------------------------------------------------------------------------------------------------------------------------------------------------------------------------------------------------------------------------------------------------------------------------------------------------------------------------------------------------------------------------------------------------------------------------------------------------------
	'Paykullia maculata_T756'                      ----------------------------------------GCATACCTGATATGGAAGAAAAAGATGAAAATGGTTTACCCAAACATTTGGAGTGGTTA---GAAGGGATATCGATAGCTGCTTTAGTGGTAGGAGAAAATTGTGAAACACCTTCACACTGGCGCGTAAAGGAAACTTTATCCCAGTGGATGACTAAACA-CAATGTACCTGGTATTAGTGGTATTGATACCAGAGCGTTGACTAAGAAGATACGTGAAAATGGTGTCATTTTGGGTCGCATTGTCTATGAATATCCTACAAACGTAC---AATCTCTAAAATTCTCTGATCCCAATCAG-CGTAATTTGGTAGCCGAATGTTCGGTTAAAGAACCCATGGTCTTTAATGAATTAGGTTCACCACGTATCTGTGCCATTGATTGTGGTTTAAAATTGAATCAAA---TTAAATGTTTCA-TTTCACGTGGGGCTCGCGTTGAATTGGTTCCTTGGAACTGGGAATTGGATGAATCGACCTTTGATGGTCTCTTTATTTCAAATGG-TCCAGGTGATCCAATTGTTTGTAAGGATACTGT-TGTC-CAAATACAGAAGGTATTAAAATCAGGCAAGAGGCCT-GTCTTTGGCATTTGTTTGGGTCATCAGTTGTTGTCTACAGCCATTGGCTGTAAAACCTACAAAATGAAATACGGCAACAGAGGACACAACTTGCCATGTATTCACCATGGTACCGGACGTTGTTTTATGACTTCTCAAAATCATGGCTTCGCTGTTGACACCGAAACTTTGCCATTAGAATGGGAACCACTGTTTACTAATGTCAACGATAACACAAATGAAGGTAGGTATAATCCATGCAGAAACCATATTTTTCGGTTCAATTCCATCCGGAACATACAGCAGGTCMTGAGGATCTTGAAMTATTAT-TCGATGTCTTCTT--AAGTGCTGTAAAAAATCAAAAATC--TCAAGGAGCTTCAACCATAGCTTACGCCAACAGATAATTAATCG-TTTAATGTACACT-CCCACTCCAGAGTCACAGCTGGAAAAAAGACCACGCAAAGTTTTAATTTTGGGTTCGGGTGGATTGTCTATTGGCCAGGCTGGTGAATTTGATTATTCCGGTT-CCCAGGCCATYAAAGCCATGAAGGAAGAAAAAATTCAAACTGTTTTGATTAATCCCAACATTGCTACTGTACAAACTTCTAAAGGATTGGCCGA-AAGTGTTACTTTTTGCCTTTGACTCCYGAATATGT--AACAAGTTATTAAGGATGAAAGW-CCAATGGYGTGCTGTTAWCTTTTGGTGGCCAAACTGCTCTGAATTGTGGTGTAGAATTGGAGAAAACTGGAGTGTTTTCCAAATACAATGTCAAGATWYTAGGTACTCCTATTWAATCTATTATAGAAACAGAGGATCGTMAAAWGTTTGCTGAACGTGTTAGTGAAATTGGTGAACAGGTGGCTCCTT?TGAGGCCGTTTAMTCCGTAAAAGAAGCTCTAGA?GCTGCCAAACGCATWGGCTWTCCCGTTATGGYGAGAGCTGCATTTTCCTTGGGTGGTCAGGGATCCGGTTTCGCCSATAATAAAGAAGAMTTGGAGAACTTGGCCCATCAGGCGTTAGCCCATTCCAGCCA---------------------G--------------------------------------------------------------------------------------------------------------------------CTGCAGAAATCTACTTCAGTGTTGGGTATGCGTGAATTGGTTAAAACTCCAAATAAATATGTATTGACTAAGCCAGASTTGTTGGAAAATTTGGAAAAAAGAAACGACT---TAAAAG------CC--GGTACTTTAGGTGGCAATTCTTTATTGGTATTTTCAG-CTCAATGTAATTTTAGTGGCTTTAAAATGCCACTAGATCTTATAAAAACTGTACAAAAGCAGGGTTTATTAAAACGAGGAATGCAGATTTCCG---GAACGAAACAAGCTAAT---GAACCGGATTTAAATAAATTCTACATATGCTTGGATTCTGCCGCTTTTGTCGGGACTAGTTACTTAGATGTTGGCAGATATAAACCAGATTTCTTTTGTGTATCGTTTTAT--AAAATGTTTGGGTACCCTACGGGAGTGGGTGCTTTAATTGTCAACAAACGTGGACAATCAGTACTCCTTAAGAAATATTATGGTGGCGGCACTGTAAATATTGCCATGGCTCGCGAAGACTTTCATGAAAAACGTAAAGGTTTTTCATCAAAATTCGAAGATGGCACATTATCTTTTTTAACTATTGCCAATCTGCTAGAAGGTTTCAATACTTTAGAACGTTTGATACCTGCAAAAAATGGAAAAAATACAATGGAAAGAATTAGTAAACATGTTTACCAATTAGCAAAATATGGTCATGATAAATTAGCCGAGTTAAAGCATGCAAATGGCCAGTCCTTAATAAAATTTTACAATCATAGTGGCTACGAGGATTATAGATATCAAGGTGGTGTTATTACCTTTAATATATTACATGGAGACGGTGCCTTTGTGGGCTTTGCTGAACTAGCTTGTTTGGCAGCTGTATTGCAATATACAATTACGTACTGGCTGCTTTTGTAATCCGGGTGCTTGTCAGTGGTTTTTGCAATTATCGAACGACGATATACGTATACAGTATGAATCTGGTCATATTTGTAGTGATTATAATGATTTGGTCGAAGGCTTGCCTACTGGGGCGGTAAGAGTCTCATTTGGTTATATGACACGAAAACAAGATGTTGATAGACTTGTTAACATGATAAAAGAATGTTATTTTAAAACGTCAGAGGAAAGATTAAAACATTTAGACATAGAGAAACTACCAAAAGGTCTTAAACATATACCACAAAAATTAAAGCCTCAACTAAAAGAGATTTGTATTTATCCCGTTAAGTCTTGTGGTGCTTTTAAGGTAAGCGATTCTTGGCCTCTAACCACTACCGGTTTTCTTTACGATCGCAGTTGGATGATAGTGGATTCAGCGGGCATGGCTATAACCCAAAAGCAAGAAGTAAGATTATGTTTGATTAAACCAATAATCAATCGGCAAAAAGGTACAATGGAATTAACTTTTACTGGCAT------GAAATCTGTATATATCAGGTTGGAAGTTTTGAATAAACAAATCG------TTAACACAACATTTTGCCAAAGTAAAGTGTGTGATGACTTGGTTTCCGGTTGTGATTGTGGCGAGGAGGTGGCCAACTGGTTATGYGAYTGYT----------------------------------------------------------------------------------------------------------------------------------------------------------------------------------------------------------------------------------------------------------------------------------------------
	'Paykullia sp._SG72_reversed'                  -------------------------------------------------------------------------------------------------------AAGGAATATCGATAGCTGCTTTAGTGGTAGGAGAAAATTGTGAAACACCTTCACATTGGCGCGTAAAGGAAACTTTATCCCAGTGGATGACTAAACA-CAATGTACCTGGTATTAGTGGTATTGATACCAGAGCGTTGACTAAGAAGATACGTGAAAATGGTGTCATTTTGGGTCGCATTGTCTATGAATATCCTACAAACGTAC---AATCTCTAAAATTCTCTGATCCCAATCAG-CGTAATTTGGTAGCCGAATGTTCGGTTAAAGAACCCATGGTCTTTAATGAATTAGGTTCACCACGTATCTGTGCCATTGATTGTGGTTTAAAATTGAATCAAA---TTAAATGTTTCA-TTTCACGTGGGGCTCGCGTTGAATTGGTTCCTTGGAACTGGGAATTGGATGAATCGACCTTTGATGGTCTCTTTATTTCAAATGG-TCCAGGTGATCCAGTTGTTTGTAAGGATACCGT-TGTT-CAAATACAGAAGGTATTAAAATCAGGCAAGAAGCCT-GTCTTTGGCATTTGTTTAGGTC------------------------------------------------------------------------------------------------------------------------------------------------------------------------------------------------------------------------------------------------------------------------------------------------------------------------------------------------------------------------------------------------------------------------------------------------------------------------------------------------------------------------------------------------------------------------------------------------------------------------------------------------------------------------------------------------------------------------------------------------------------------------------------------------------------------------------------------------------------------------------------------------------------------------------------------------------------------------------------------------------------------------------------------------------------------------------------------------------------------------------------------------------------------------------------------------------------------------------------------------------------------------------------------------------------------------------------------------------------------------------------------------------------------------------------------------------------------------------------------------------------------------------------------------------------------------------------------------------------------------------------------------------------------------------------------------------------------------------------------------------------------------------------------------------------------------------------------------------------------------------------------------------------------------------------------------------------------------------------------------------------------------------------------------------------------------------------------------------------------------------------------------------------------------------------------------------------------------------------------------------------------------------------------------------------------------------------------------------------------------------------------------------------------------------------------------------------------------------------------------------------------------------------------------------------------------------------------------------------------------------------------------------------------------------------------------------------------------------------------------------------------------------------------------------------------------------------------------------------------------------------------------------------------------------------------------------------------------------------------------------------------------------------------------------------------------------------------------------
	'Phasia aurulans_reversed'                     ---------------------------------------------------------------------------------------------------------------------------------------------------------------------------------------------------------------------------------------------------------------------------------------------------------------------------------------------------------------------------------------------------------------------------------------------------------------------------------------------------------------------------------------------------------------------------------------------------------------------------------------------------------------------------------------------------------------------------------------------------------------------------------------------------------------------------------------------------------------------------------------------------------------------------------------------------------------------------------------------------------------------------------------------------------------------------------------------------------------------------------------------------------------------------------------------------------------------------------------------------------------------------------------------------------------------------------------------------------------------------------------------------------------------------------------------------------------------------------------------------------------------------------------------------------------------------------------------------------------------------------------------------------------------------------------------------------------------------------------------------------------------------------AATGCTACTGCGGCCATAAAAACTGTAGCAGAAACTTTTGATTTTGGCTCTGTAGAGCAGGGTAACTTATATTATTGCCAAGAAAATCACACTTCTGTATTGGGTATGCGGGAGCTGGTTAAAACTCCCAATATATTTGTGCTGACTATGCCAGAGCTGTTGGAAAATCTTGAAAATAGAAATGACT---ATCTAT------GT--GGCACTCAGTTGGGAAATTCTTTGTTAGTTTTTTCAG-CTCAATGTAATTTTAGTGGCTATAAAATGCCTCTAGAATTAATAGATATTGTGCAAAGGCATGGTTTAGTTAATCGAGGAGCACAAGTGTCGG---GAGAAAYACAAACAAAT---GAACCAGATTTAAATAATTTCTTTATAMTTTTGGACTCTGCAGCATTTGTAGCATCADGTTATTTAGATGTTGGCAGATATAAACCCGACTTCTTTTGCGTGTCATTTTAT--AAAATGTTTGG-TATCCAACAGGAGTGGGTGCTTTAATTGTTAGCAAACGGGGTCAATCTGTGCTGCATAAGAAATATTATGGCGGAGGTACGGTTAATATTGCCATGACTCGTGAAAACTTTCATGAAAAACGTGTTGGWTTTTCATCACACTTTGAAGATGGCACTTTATCTTTCCTAACCATTGCTAATCTGTTGGAAAGTTTTAATACTTTGGAACGCTTAATACCTGCAAAAGAGGATAAAAACACTATGGAAAGAATTAGCAAACATGTATTTCAATTGGCAAAATATGGCTTTAATAAACTAGCGGCTTTAAAACATGCTAACGGTCAACCATTAGTGAAGTTTTACAATCATAAAGGTTATAATGATAGCACATATCAGGGCGGTGTTATTTCCTTTAATATTTTACATGAAKATGGCGCTTTTGTAGGATTTGCAGAAGTAGCTTGCTTGGCGGCTGTATT-TAATATACAACTGCGCACTGGTTGCTTCTGTAATCCAGGTGCTTGTCAGTGGTTTTTACAACTATCCAACAGTGATATACGTAAACAGTATGAATCTGGTCATATCTGTAGTGATTACAATGATTTGATTGACGGTTTGCCTACAGGAGCTGTAAGGGTGTCATTTGGTTATATGACAAGGAAACAAGATGTGGATAAATTTATTAGCATGATCGAGGAGTGTTATTTGGCTTCACCTGAGGAGAGGTTGCAGCGTTTGGATATTGGTAAATTGCCGAAGTCTCTAAAACATATACCGGAAAGATTAAAGCCTCAACTGAAGGAAATTTGTATTTATCCCGTTAAGTCTTGTGGAGCTTTTAAGGTAAMTGATTCATGGCCTCTAACAACTACTGGTTTCTTATACGATCGTAGCTGGATGATAGTTAATGCATCAGGCATGGCCATTACCCAAAAACATCAAACTAGATTATGTTTAATTAAACCAATTATCAATCTCCAGAAAGGAACTATGGAACTATCTTTTACTAACAT------GAAATCCATACATGTTTGCTTGGATTTTGAAAAAGAACAAATTGATGTCATAAATACTTCATTATGCCGGAGTAAAATTTGCGATGACTTGGTGTCTGGCTATGATTGTGGGTATGAGGTGGCAAATTGGCTAAGTGATTGCTTGGAAATGCCAGGTTTGAGATTAGTCAAACAATCTGCCGACAGACGTTCCCAGACAGGTTCCGCAAGAGATATTGCGTTATCTAATCAAGCTCAATTCTTATTAATTAATCGAACATCAGTAAGATGGCTTACACAAAAAATAGCTACTGAAAAAGAAACTTTAGCTCGCACTGTTGATAGATTCAGAGCAAATTTAGTGATAGAGACACAAACTGCCCTAGAGGAGATGGACTTTGAGTCTTTAAAAATAGGCGACACTGAATTAATG-----------------
	Phumosia_chukanella                            -------------------------------------------------------------------------------------------------------AAGGTATCTCTATTGCTGCCTTGGTTGTAGGTGAAAATTGTGAAACCCCTTCTCACTGGAGGGCAACACAAACTCTATCTGAATGGATGGAAAAACA-TAATGTACCCGGTATTAGTGGCATTGATACCAGAGCATTGACTAAGAAGATCCGTGAAAATGGTACTATATTGGGTCGCATAGTTTATGAGTGTCCTGAAAATCCGC---AATCTTTCAAATTCGCCGATCCCAACGAA-CGTAATTTGGTGGCGGAGTGTTCGGTTAAGAAACCTATGATTTTCAATGAAACCGGATCACCACGAATTTGTGCCATCGATTGCGGTTTAAAGTTAAATCAAA---TAAAGTGTTTTA-TTTCTCGAGGAGCCCGTGTTGAATTAGTACCTTGGAACTGGGAATTGAATGAATCCACATTTGACGGTCTTTTTATATCTAATGG-TCCTGGTGATCCTGTTGTTTGCAAGGATACTGT-AACA-CAAATACAAAAGGTATTGAAAAATG----------------------------------------------------------------------------------------------------------------------------------------------------------------------------------------------------------------------------------------------------------------------------------------------------------------------------------------------------------------------------------------------------------------------------------------------------------------------------------------------------------------------------------------------------------------------------------------------------------------------------------------------------------------------------------------------------------------------------------------------------------------------------------------------------------------------------------------------------------------------------------------------------------------------------------------------------------------------------------------------------------------------------------------------------------------------------------------------------------------------------------------------------------------------------------------------------------------------------------------------------------------------------------------------------------------------------------------------------------------------------------------------------------------------------------------------------------------------------------------------------------------------------------------------------------------------------------------------------------------------------------------------------------------------------------------------------------------------------------------------------------------------------------------------------------------------------------------------------------------------------------------------------------------------------------------------------------------------------------------------------------------------------------------------------------------------------------------------------------------------------------------------------------------------------------------------------------------------------------------------------------------------------------------------------------------------------------------------------------------------------------------------------------------------------------------------------------------------------------------------------------------------------------------------------------------------------------------------------------------------------------------------------------------------------------------------------------------------------------------------------------------------------------------------------------------------------------------------------------------------------------------------------------------------------------------------------------------------------------------------------------------------------------------------------------------------------------------------------------------------------------------
	'Phumosia sp._Arn'                             -------------------------------------------------------------------------------------------GGGGGGGG---GAAGGTATCTCTATTGCTGCCTTGGTTGTAGGTGAAAATTGTGAAACCCCTTCTCACTGGAGGGCAACACAAACTCTATCTGAATGGATGGAAAAACA-TAATGTACCCGGTATTAGTGGCATTGATACCAGAGCATTGACTAAGAAGATCCGTGAAAATGGTACTATATTGGGTCGCATAGTTTATGAGTGTCCTGAAAATCCGC---AATCTTTCAAATTCGCCGATCCCAACGAA-CGTAATTTGGTGGCGGAGTGTTCGGTTAAGAAACCTATGATTTTCAATGAAACCGGATCACCACGAATTTGTGCCATCGATTGCGGTTTAAAGTTAAATCAAA---TAAAGTGTTTTA-TTTCTCGAGGAGCCCGTGTTGAATTAGTACCTTGGAACTGGGAATTGAATGAATCCACATTTGACGGTCTTTTTATATCTAATGG-TCCTGGTGATCCTGTTGTTTGCAAGGATACTGT-AACA-CAAATACAAAAGGTATTGAAAAATGGCAAAAAGCCT-GTCTTTGGTATTT---------------------------------------------------------------------------------------------------------------------------------------------------------------------------------------------------------------------------------------------------------------------------------------------------------------------------------------------------------------------------------------------------------------------------------------------------------------------------------------------------------------------------------------------------------------------------------------------------------------------------------------------------------------------------------------------------------------------------------------------------------------------------------------------------------------------------------------------------------------------------------------------------------------------------------------------------------------------------------------------------------------------------------------------------------------------------------------------------------------------GAATGCTACTGCCGCCTTAAAAACTGTGGCTGAAACTTTCGATTTTGGTTCTAAGGTACCAGGCAATTTTTATTATTGTCAAGAAAATCACACTTCAGTTTTGGGTATGCGTGAACTGGTTAAAACTCCCAATAAATTTGTTCTAACAAAACCGGAGTTATTGTCAAATCTGGAAAATACTCACGATT---TATTAG------CT--GGCACAGAAGATGGTAATTCGTTGATGGTTTTTTCGS-CTCAATGTAATTTTAGTGGCTACAAAATGCCTCTGCAGCTGATAGAGGCTATACAAAAGCAGGGTCTAATTGAACGGGGTACTCAAATTTCGG---GAGACACGCAAAATAGT---AAATTCGATTTGAATAATTTTTATATATTCTTGGACTCTGCTGCTTTTGCTGGCTCTAGTTATTTGAATGTCGCAAAATATAAACCAGACTTTTTTTGTGTATCWTTCTAC--AAAATGTTYGGG------------------------------------------------------------------------------------------------------------------------------------------------------------------------------------------------------------------------------------------------------------------------------------------------------------------------------------------------------------------------------------------------------------------------------------------------------------------------------------------------------------------------------------------------------------------------------------------------------------------------------------------------------------------------------------------------------------------------------------------------------------------------------------------------------------------------------------------------------------------------------------------------------------------------------------------------------------------------------------------------------------------------------------------------------------------------------------------------------------------------------------------------------------------------------------------------------------------------------------------------------------------------------------------------------------------------------------------------------------------------------------------------------------------------------------------------------------------------------------
	'Phumosia sp._SG109'                           ----------------------------------------------------------------------------------TCCATTTGGAGTGGTTG---GAAGGTATCTCTATTGCTGCCTTGGTTGTGGGTGAAAATTGTGAAACCCCCTCTCACTGGAGGGCAACACAAACTTTATCCGAATGGATGGAAAAACA-CAATGTACCTGGTATTAGTGGCATTGATACCAGAGCATTGACTAAGAAGATACGTGAAAATGGTACCATATTGGGTCGTATAGTTTATGAGTATCCTGAAAATCTGG---AATCTTTAAAATTCGCCGATCCCAATGAA-CGTAATTTAGTGGCAGAGTGTTCGGTTAAGAAACCTATGATTTTCAATGAAACCGGATCACCACGCATTTGTGCCATCGATTGTGGCTTGAAGTTAAATCAAA---TAAAATGTTTTA-TTTCTCGAGGAGCCCGCGTTGAATTGGTGCCTTGGAACTGGGAATTGRATGAATCCACATTTGATGGTCTTTTTATATCTAATGG-TCCTGGTGATCCAGTTGTTTGCAAGGATACTGT-AACA-CAAATACAAAAGGTATTGAAAAATGGCAAAAAGCCT-GTCTTTGGTATTTGTTTAGGTCATCAGTTGTTGTCAAG--------------------------------------------------------------------------------------------------------------------------------------------------------------------------------------------------------------------------------------------------------------------------------------------------------------------------------------------------------------------------------------------------------------------------------------------------------------------------------------------------------------------------------------------------------------------------------------------------------------------------------------------------------------------------------------------------------------------------------------------------------------------------------------------------------------------------------------------------------------------------------------------------------------------------------------------------------------------------------------------------------------------------------------------------------------------------------------------------------------------------------------------------------------------------------------------------------------------------------------------------------------------------------------------------------------------------------------------------------------------------------------------------------------------------------------------------------------------------------------------------------------------------------------------------------------------------------------------------------------------------------------------------------------------------------------------------------------------------------------------------------------------------------------------------------------------------------------------------------------------------------------------------------------------------------------------------------------------------------------------------------------------------------------------------------------------------------------------------------------------------------------------------------------------------------------------------------------------------------------------------------------------------------------------------------------------------------------------------------------------------------------------------------------------------------------------------------------------------------------------------------------------------------------------------------------------------------------------------------------------------------------------------------------------------------------------------------------------------------------------------------------------------------------------------------------------------------------------------------------------------------------------------------------------------------------------------------------------------------------------------------------------------------------------------------------------------------------
	'Phumosia sp._SG127_reversed'                  --------------------------------------------------------------------------------------------------------------------------------------------------------------------------------------------------------------------------------------------------------------------------------------------------------------------------------------------------------------------------------------------------------------------------------------------------------------------------------------------------------------------------------------------------------------------------------------------------------------------------------------------------------------------------------------------------------------------------------------------------------------------------------------------------------------------------------------------------------------------------------------------------------------------------------------------------------------------------------------------------------------------------------------------------------------------------------------------------------------------------------------------------------------------------------------------------------------------------------------------------------------------------------------------------------------------------------------------------------------------------------------------------------------------------------------------------------------------------------------------------------------------------------------------------------------------------------------------------------------------------------------------------------------------------------------------------------------------------------------------------------------------------------ATTGCTTACTGGCGGCTTAAAAACTGTAGGCGAAACATTCGATTTTGGTTCTAAAGAACCAGGGAATTTTTATTATTGTCAAGAAAATCATACTTCAGTTTTAGGTATGCGTGAACTGGTTAAAACTCCCAATAAATTTGTTTTAACAAAGCCAGAGTTACTGTCAAAT-TGGAGAATACTCACAATT---TATTGA------CT--GGTACAGAAGCGGGCAATTCCTTGATGGTTTTTTCGG-CGCAATGTAATTTTAGTGGCTACAAAATACCGTTGGAGCTGATAAAAGCTATACAAAATCATGGTTTAATTCAACGAGGCACTCAAATTTCGG---GTGACACGCAAAAGAAT---AAATTTGATATCAATAATTTTTATATATTCTTGGATTCTGCTGCATTTGTTGGATCTAGTTATTTGGATGTCGCAAAATATAAACCAGATTTTTTTTGTGTATCATTCTAC--AAATGGTTCGGG------------------------------------------------------------------------------------------------------------------------------------------------------------------------------------------------------------------------------------------------------------------------------------------------------------------------------------------------------------------------------------------------------------------------------------------------------------------------------------------------------------------------------------------------------------------------------------------------------------------------------------------------------------------------------------------------------------------------------------------------------------------------------------------------------------------------------------------------------------------------------------------------------------------------------------------------------------------------------------------------------------------------------------------------------------------------------------------------------------------------------------------------------------------------------------------------------------------------------------------------------------------------------------------------------------------------------------------------------------------------------------------------------------------------------------------------------------------------------------
	'Phumosia sp._SG128_reversed'                  ----------------------------------------------------------------------------------TTCATTTGGAGTGGTTG---GAAGGTATATCTATTGCTGCYTTGGTTGTGGGTGAAAATTGTGAAACCCCCTCTCACTGGAGGGCAACACAAACTTTATCTGAATGGATGGAAAAACA-CAATGTACCTGGTATTAGTGGCATTGATACCAGAGCATTGACTAAGAAGATACGTGAAAATGGTACCATATTGGGTCGTATAGTTTATGAGTATCCCGAAAATCCAG---AGTCTTTAAAATTTGCCGATCCCAATGAA-CGTAATTTAGTGGCGGAATGTTCGGTTACGAAACCTATGATATTCAATGAAACTGGATCACTACGCATTTGTGCCATCGATTGCGGTTTGAAGTTAAATCAAA---TAAAGTGTTTTA-TTTCTCGAGGAGCCCGTGTTGAATTGGTGCCTTGGAACTGGGAATTGGATGAATCCACATTTGATGGTCTTTTTATATCTAATGG-TCCTGGTGATCCAGTTGTTTGCAAGGATACTGT-AACA-CAAATACAAAAGGTATTGAAAAATGGCAAAAAGCCT-GTCTTTGGTATTTGTTTAGGTCATCAGTTGTTGKCAAA--------------------------------------------------------------------------------------------------------------------------------------------------------------------------------------------------------------------------------------------------------------------------------------------------------------------------------------------------------------------------------------------------------------------------------------------------------------------------------------------------------------------------------------------------------------------------------------------------------------------------------------------------------------------------------------------------------------------------------------------------------------------------------------------------------------------------------------------------------------------------------------------------------------------------------------------------------------------------------------------------------------------------------------------------------------------------------------------------------------------------------------------------------------------------------------------------------------------------------------------------------------------------------------------------------------------------------------------------------------------------------------------------------------------------------------------------------------------------------------------------------------------------------------------------------------------------------------------------------------------------------------------------------------------------------------------------------------------------------------------------------------------------------------------------------------------------------------------------------------------------------------------------------------------------------------------------------------------------------------------------------------------------------------------------------------------------------------------------------------------------------------------------------------------------------------------------------------------------------------------------------------------------------------------------------------------------------------------------------------------------------------------------------------------------------------------------------------------------------------------------------------------------------------------------------------------------------------------------------------------------------------------------------------------------------------------------------------------------------------------------------------------------------------------------------------------------------------------------------------------------------------------------------------------------------------------------------------------------------------------------------------------------------------------------------------------------------------
	'Phumosia sp._SG131'                           ----------------------------------------------------------------------------------TCATTTTGGAGTGGTTG---GAAGGTATCTCTGTTGCTGCCTTGGTTGTGGGCGAAAATTGTGAAACCCCCTCTCACTGGAGAGCAACACAAACGTTATCCGAATGGATGGAAAAACA-CAATGTACCTGGTATTAGTGGCATTGATACCAGAGCATTGACTAAAAAGATACGTGAAAATGGTGCCATATTGGGACGCATAGTTTATGAGTATCCCGAAAATCTGG---AATCTTTAAAATTCGCCGATCCCAATGCA-CGTAATTTAGTGGCAGAGTGTTCGGTTACGAAGCCTATGATTTTCAATGAAACCGGATCACCACGAATTTGTGCCATCGATTGCGGTTTAAAGTTAAATCAAA---TAAAGTGTTTTA-TTTCTCGAGGAGCCCGTGTTGAATTGGTGCCTTGGAATTGGGAATTAGATGAATCCACATTTGATGGTCTTTTTATATCTAATGG-TCCTGGTGATCCAGTTGTTTGCAAGGATACAGT-AACA-CAAATACAAAAGATATTGAAAAGTGGCAAAAAGCCT-GTCTTTGGTATTTGTTTAGGTCATCAGTTGTTGTCAA---------------------------------------------------------------------------------------------------------------------------------------------------------------------------------------------------------------------------------------------------------------------------------------------------------------------------------------------------------------------------------------------------------------------------------------------------------------------------------------------------------------------------------------------------------------------------------------------------------------------------------------------------------------------------------------------------------------------------------------------------------------------------------------------------------------------------------------------------------------------------------------------------------------------------------------------------------------------------------------------------------------------------------------------------------------------------------------------------------------------------------------------------------------------------------------------------------------------------------------------------------------------------------------------------------------------------------------------------------------------------------------------------------------------------------------------------------------------------------------------------------------------------------------------------------------------------------------------------------------------------------------------------------------------------------------------------------------------------------------------------------------------------------------------------------------------------------------------------------------------------------------------------------------------------------------------------------------------------------------------------------------------------------------------------------------------------------------------------------------------------------------------------------------------------------------------------------------------------------------------------------------------------------------------------------------------------------------------------------------------------------------------------------------------------------------------------------------------------------------------------------------------------------------------------------------------------------------------------------------------------------------------------------------------------------------------------------------------------------------------------------------------------------------------------------------------------------------------------------------------------------------------------------------------------------------------------------------------------------------------------------------------------------------------------------------------------------------
	'Phyto melanocephala_SG140_reversed'           -------------------------------------------------------------------------------------------------------AAGGCATATCGATAGCTGCCTTAGTAGTGGGAGAAAATTGTGAAACACCTTCACATTGGCGCACAAAGGCCACCTTATCTGAGTGGATGGCTAAAAA-CAATATACCTGGTATTAGTGGCATTGATACCAGAGCTTTGACTAAGAAGATACGTGAAAATGGTGTCATCTTGGGTCGTATTGTCTATGAATATCCTGAAAATATAC---CATCTCTAAAATTTTCTGATCCCAATCAG-CGTAATTTAGTGGCCGAGTGTTCGGTTAAAGAACCTATGGTTTTCAATGATTTAGGCTTTCCACGCATCTGTGCCATTGATTGTGGTTTGAAATTGAATCAAA---TTAAATGTTTCA-TTTCGCGTGGAGCTCGCGTTGAGTTGGTACCTTGGAATTGGAATTTAGATGAATCGAGCTTTGATGGTCTCTTTATTTCGAATGG-TCCTGGAGATCCAATTGTTTGCAAGGATACCGT-TACT-CAACTAAAAAAGGTGTTAAAATTAGGCACAAAGCCT-GTCTTTGGCATTTGTTTA----------------------------------------------------------------------------------------------------------------------------------------------------------------------------------------------------------------------------------------------------------------------------------------------------------------------------------------------------------------------------------------------------------------------------------------------------------------------------------------------------------------------------------------------------------------------------------------------------------------------------------------------------------------------------------------------------------------------------------------------------------------------------------------------------------------------------------------------------------------------------------------------------------------------------------------------------------------------------------------------------------------------------------------------------------------------------------------------------------------------------------------------------------------------------------------------------------------------------------------------------------------------------------------------------------------------------------------------------------------------------------------------------------------------------------------------------------------------------------------------------------------------------------------------------------------------------------------------------------------------------------------------------------------------------------------------------------------------------------------------------------------------------------------------------------------------------------------------------------------------------------------------------------------------------------------------------------------------------------------------------------------------------------------------------------------------------------------------------------------------------------------------------------------------------------------------------------------------------------------------------------------------------------------------------------------------------------------------------------------------------------------------------------------------------------------------------------------------------------------------------------------------------------------------------------------------------------------------------------------------------------------------------------------------------------------------------------------------------------------------------------------------------------------------------------------------------------------------------------------------------------------------------------------------------------------------------------------------------------------------------------------------------------------------------------------------------------------------------------
	'Oxytachina sp.5_T968'                         ------------------------------------TATGGCATACCGGATATGGAGGAAAAAGATGAAAATGGCTTACCTAAACATTTGGAGTGGTTA---GGAGGCATGTCGATATCTGCATTAGTAGTGGGAGAAAATTGTGAAACACCTTCACATTGGCGCGCAAAGGAAACTTTGTCCCAATGGATGGCTAAACA-CAATGTGCCTGGTATTAGTGGCATTGATACCAGAGCTTTGACTAAAAAAATACGTGAAAATGGCACCATATTGGGTCGTATTGTCTATGAATATCCCGAAAATATAG---AATCTTTGAAATTTTCCGATCCCAATCAA-CGTAATTTGGTGGCCGAGTGTTCGATTAAAGAACCTATGGTTTTCAATGAATCAGGTTCTCCACGCATCTGTGCCATTGATTGTGGTTTGAAGTTGAATCAAA---TAAAATGTTTTA-TTTCCCGTGGAGCTCGTGTTGATTTGGTTCCTTGGAATTGGGAGTTGGATGAATCGACCTTTGATGGTCTATTTATTTCCAATGG-TCCTGGTGACCCAGTTGTTTGCAAAGATACCGT-TGCG-CAATTACAGAAGATATTAAAATCGGGCAAAAAGCCT-ATTTTTGGTATATGTTTAGGTCATCAGTTGTTATCTACAGCGATTGGTTGCAAAACGTATAAAATAAAATATGGCAACAGAGGTCACAATTTGCCCTGTATTCATCATGGTACCGGACGTTGTTTTATGACTTCTCAAAATCATGGTTTTGCTGTTGGCATTGAAACTTTGCCATTGGAATGGGAACCTTTGTTCACTAATGCCAACGATAGCACAAATGAAGGTAGGTATAATTCACACAGAAACCATATTTTTCGGTTCAATTCCATCCGGAACACACCGCAGGTCCTGAAGATCTTGAATTTCTGT-TCGATATATTTTT--AAGTGCTGTGAAAAATCAAAAAAA--TCAAGGAGCTTCCACTATAGTTTACGCCAACAGATTATTAATCG-TTTGATGTATATA-CCCGCTCCCGAGTCCTTACTAGAAAAGAAACCACG-AAAGTTCTAATTTTGGGTTCTGGTGGTTTATCTATTGGCCAGGCTGGTGAATTTGATTATTCCGGTT-CCCAAGCCATTAAAGCCATGAAGGAAGAGAAAATTCAAACTGTTTTAATTAATCCCAACATTGCCACTGTACAAACGTCCAAGGGCTTGGCCGACAAGTGTTATTTTTTGCCTTTGACGCC-GAGTATGTGGAACAAGTTATTAAGGCTGAAAGACCCAATGGAGTGCTTTTGACTTTCGGTGGCCAAACCGCCCTAAATTGTGGCGTAGAATTGGAAAAGTCTGGAGTTTTTTCCAAATACAATGTCAAGGTTTTGGGCACACCAATCAAATCTATTATCGAGACAGAAGATCGCAAAATCTTTGCTGAACGTGTTAATGAGATTAGTGAACAGGTGGCTCCTTCTGAAGCCGTTTACTCTGTAGAAGAAGCTTTAAATGCTGCCAAACGCATAGGCTATCCCGTAATGGCGAGAGCTGCCTTCTCTTTGGGTGGTTTGGGTTCTGGCTTTGCGGATAATGAKGAAGAATTGGAAAATTTGGCTCATCAGGCATTAGCCCACTCTAGCCA---------------------G-----------------------------------------------------------------------------------------------------------------------------------------------------------------------------------------------------------------------------------------------------------------------------------------------------------------------------------------------------------------------------------------------------------------------------------------------------------------------------------------------------------------------------------------------------------------------------------------------------------------------------------------------------------------------------------------------------------------------------------------------------------------------------------------------------------------------------------------------------------------------------------------------------------------------------------------------------------------------------------------------------------------------------------------------GGWTGTTTTTGTAATCCCGGTGCTTGTCAGTGGTTTTTACAATTAACAAACAGTGATATACGTAAACAGTATGAATCAGGTCATATTTGTAGTGATTATAATGATTTGGTTGAAGGCTTGCCTACTGGAGCAGTTAGAGCCTCATTTGGTTATATGACGCGAAAACAACATGTGGATAAACTTGTTCACATGGTTAAGGAATGCTTTTTGTCTACGCCAGAGGAAAGATTAAAACATTTGGACAAAGATAAATTACCAAAAGTTCTGAAACATATACCAGAAAGATTGAAACCTCAGTTGAAAGAGATTTGTATATATCCAGTTAAGTCCTGCGGTGCTTATAAAGTAACCGATTACTGGCCCTTAACCACAACTGGCTTCCTTTATGATCGTGGCTGGATGATAGTGGATGCTGCGGGTATGGCCATAACGCAAAAACATCATACGAGATTATGTTTAATTAAACCCATTATAAATACCCAAAACGGAAGAATGGAATTAACTTTTGCTGGTAT------GAAATCCATATTTGTCAGTTTGGAAATTTCAAATGAAAAAATCGATCTTATAAATACGTCATTTTGCCAAAGTAAAGTTTGCGATGACATGGTGTCTGGTTATGATTGTGGTGAAGATGTTGCCAATTGGTTAWGYGAYTGYTTRGAAAYDYCA-----------------------------------------------------------------------------------------------------------------------------------------------------------------------------------------------------------------------------------------------------------------------------------
	'Phyto melanocephala_SG6_reversed'             -----------------------------------------------------------------------------------------------GGTG---GAAGGCATATCGATAGCTGCGTTAGTAGTGGGAGAAAATTGTGAAACACCTTCACATTGGCGCACAAAGTCCACCTTATCTGAGTGGATGGCTAAAAA-CAATATACCTGGTATTAGTGGCATTGATACCAGAGCTTTGACTAAGAAGATACGTGAAAATGGTGTCATCTTGGGTCGTATTGTCTATGAATATCCTGAAGACATAC---CATCTCTAAAATTTTCTGATCCCAATCAG-CGTAATTTAGTGGCCGAGTGTTCGGTAAAAGAACCTATGGTTTTCAATGATTTAGGTTTTCCACGCATCTGTGCCATTGATTGTGGTTTGAAATTGAATCAAA---TTAAATGTTTCA-TTTCGCGTGGAGCTCGCGTTGAGTTGGTACCTTGGAATTGGAATTTAGATGAATCGAGCTTTGATGGTCTCTTTATTTCGAATGG-TCCTGGAGATCCAATTGTTTGCAAGGATACCGT-TACT-CAACTAAAAAAGGTGTTAAAATTAGGCACAAAGCCT-GTCTTTGGCATTTGTTTAGG-----------------------------------------------------------------------------------------------------------------------------------------------------------------------------------------------------------------------------------------------------------------------------------------------------------------------------------------------------------------------------------------------------------------------------------------------------------------------------------------------------------------------------------------------------------------------------------------------------------------------------------------------------------------------------------------------------------------------------------------------------------------------------------------------------------------------------------------------------------------------------------------------------------------------------------------------------------------------------------------------------------------------------------------------------------------------------------------TCCCCGAACCAATTTGTAGAAATTCTTACTGCGCCCCTTAAAAACTGTTGCCGAAACGTTTGACTTCGGTTTAGGTAAACAGGGAAACTTTTATTACTGCCAAGAAAACCATACCTCAGTGTTAGGTATGCGCGAAATTGTTAAAACCTCAAATAAATATGTATTGACCAAGCCAGAGTTGTTGGAAAATTTGGAGAAGAGGAACGATT---TTTTGG------CC--GGTACCGCAGGTGGAAATTCTTTATTGGTATTTTCTG-CCCAATGTAATTTTAGTGGTTATAAATTATCACTGGATCTTATAAAAACTGTACTAAAACAAGGACTACATAAACGTGGAACCCAGATTTCCG---GCCATAAACAAGCCAAT---GAACCGGATTTAAATAATTTTTACATATTTTTGGATTCTGCTGCGTTTGTGGGAACTAGCTACCTAAATGTTGGCATATATAAACCAGATTTCTTTTGCGTATCATTYTAC--AAAATGTTYGGGTACCCTACGGGAGTAGGTGC-T------------------------------------------------------------------TT------------------------------------------------------------------------------------------------------------------------------------------------------------------------------------------------------------------------------------------------------------------------------------------------------------------------------------------------------------------------------------------------------------------------------------------------------------------------------------------------------------------------------------------------------------------------------------------------------------------------------------------------------------------------------------------------------------------------------------------------------------------------------------------------------------------------------------------------------------------------------------------------------------------------------------------------------------------------------------------------------------------------------------------------------------------------------------------------------------------------------------------------------------------------------------------------------------------------------------------------------------------------------------------------------------------------------------------------------------------------------------------
	'Phyto melanocephala_SG158_reversed'           -----------------------------------------------------------------------------------------GGGGGGGGTG---GAAGGCATATCGATAGCTGCGTTAGTAGTGGGAGAAAATTGTGAAACACCTTCACATTGGCGCACAAAGTCCACCTTATCTGAGTGGATGGCTAAAAA-CAATATACCTGGTATTAGTGGCATTGATACCAGAGCCTTGACTAAGAAGATACGTGAAAATGGTGTCATCTTGGGTCGTATTGTCTATGAATATCCTGAAGACATAC---CATCTCTAAAATTTTATGATCCCAATCAG-CGTAATTTAGTGGCCGAGTGTTCGGTAAAAGAACCTATGGTTTTCAATGATTTAGGCTTTCCACGCATCTGTGCCATTGATTGTGGTTTGAAATTGAATCAAA---TTAAATGTTTCA-TTTCGCGTGGAGCTCGCGTTGAGTTGGTACCTTGGAATTGGAATTTAGATGAATCGAGCTTTGATGGTCTCTTTATTTCGAATGG-TCCTGGAGATCCAATTGTTTGCAAGGATACCGT-TACT-CAACTAAAAAAGGTGTTAAAATTAGGCACAAAGCCT-GTCTTTGGCATTTGTTTA----------------------------------------------------------------------------------------------------------------------------------------------------------------------------------------------------------------------------------------------------------------------------------------------------------------------------------------------------------------------------------------------------------------------------------------------------------------------------------------------------------------------------------------------------------------------------------------------------------------------------------------------------------------------------------------------------------------------------------------------------------------------------------------------------------------------------------------------------------------------------------------------------------------------------------------------------------------------------------------------------------------------------------------------------------------------------------------------------------------------------------------------------------------------------------------------------------------------------------------------------------------------------------------------------------------------------------------------------------------------------------------------------------------------------------------------------------------------------------------------------------------------------------------------------------------------------------------------------------------------------------------------------------------------------------------------------------------------------------------------------------------------------------------------------------------------------------------------------------------------------------------------------------------------------------------------------------------------------------------------------------------------------------------------------------------------------------------------------------------------------------------------------------------------------------------------------------------------------------------------------------------------------------------------------------------------------------------------------------------------------------------------------------------------------------------------------------------------------------------------------------------------------------------------------------------------------------------------------------------------------------------------------------------------------------------------------------------------------------------------------------------------------------------------------------------------------------------------------------------------------------------------------------------------------------------------------------------------------------------------------------------------------------------------------------------------------------------------------------
	'Phyto sp._T892'                               ------------------------------------------------GATATGGAGGAGAAAGATGAAAATGGTTTACCCAAACATTTGGAATGGTTT---GAAGGCATATCAATAGCTGCCTTAGTAGTGGGAGAAAATTGTGAAACACCTTCACATTGGCGCACAAAAGATACTTTATCTCAGTGGATGGCTAAAAA-CAATATACCTGGTATTAGTGGTATTGATACCAGAGCTTTAACTAAGAAGATACGTGAAAATGGTGTCATTTTGGGTCGTATTGTCTATGAATACCCTGAAAATATAC---CATCTCTAAAATTTTCTGATCCCAATCAG-CGTAATTTGGTAGCCGAGTGTTCGGTTAAAGAACCCATTATTTTCAATGAATTAGGCTTTCCACGCATCTGTGCCATTGATTGTGGCTTAAAATTGAATCAAA---TTAAATGTTTCA-TTTCGCGTGGAGCTCGCGTTGAATTGGTACCTTGGAATTGGAATTTAGATGAATCGACCTTTGATGGTCTCTTTATTTCGAATGG-TCCTGGAGACCCAGTTGTTTGCAAGGATACCGT-TACT-CAATTAAAAAAGGTGTTAAAATCAGGCACAAAGCCT-GTCTTTGGCATTTGTTTAGGTCATCAGTTATTGGCTACAGCCATTGGCTGCAAAACCTACAAAATGAAATACGGCAACAGAGGACACAATTTGCCCTGTATTCATCATGATACAGGACGTTGTTTTATGACTTCTCAAAATCATGGTTTCGCTGTTGACACTGAAACTTTGCCACTCGAATGGGAACCCTTGTTTACAAATGTCAACGATGGCACAAATGAAGG-AGGTATTATTCACGCAAAATCCCTTTTTCTCCGTTCA-------------------------------------------------------------------------------------------------------------------------------------------------------------------------------------------------------------------------------------------------------------------------------------------------------------------------------------------------------------------------------------------------------------------------------------------------------------------------------------------------------------------------------------------------------------------------------------------------------------------------------------------------------------------------------------------------------------------------------------------------------------------------------------------------------------------------------------------------------------------------------------------------------TTTGGGTTAGTTAAACAGGAAA-CTTTTACTACTGCC-AGAAAACCATACTTCAGTGTTGGGTATGCGCGAAATCGTAAAAACTTCGAATAAATATGTATTGACCAAGCCAGAGTTGTTAGAAAATTTGGAGAAGAGGAACAATT---TTTTGG------CC--GGTACCGCAGGTGGAAATTCTTTATTAGTAT?TTCTG-CCCAATGCAATTTTAGTGGTTATAAAATGTCTCTGGATCTTATAAAAACTGTACAAAAACAAGGCTTATTTAAACGGGGAACCCAGATTTCCG---GCCATAAACAAATCAAT---GAACCGGATTTAAATAATTTTTACATATTTTTGGATTCTGCTGCTTTTGTAGGGACTAGCTACTTAAATATTGGTATATATAAACCAGATTTCTTTTGCGTATCTTTTTAC--AAAATGTTTGGGTACCCTACGGGTGTAGGAGCATTAATTGTTAGTAAACGGGGACAGTCAGTGTTACGTAAGCATTATTACGGTGGTGGTACTGTCAATATTGCAATGACTCGTGAAGATTTTCACGAAAAACGTTCAGGCGTTTCCTCATACTTTGAAGATGGCACGTTACCTTTTCTAACCATTGCAAATCTATTGGAAGGCTTCAATACTTTGACGCGTTTAATACCTTCAAAGGATGGAAAAAATACAATGGAAAGAATTAGTAAACATGTCTATCAATTGGCAAAATATGGCTATGATAAATTAGCAGAGTTAAAGCATGCAAATGGCCAACCTTTAGTAAAGATTTACAGTCATAATGGTTTTGAAGATTACAAATATCAAGGTGGTGTTATTACCTTTAATATATTACATAGAGATGGTGCATTTGTAGGCTTTGCTGAAATAGCTTGTTTGGCAGCTGTATT-TAATATACAGTTACGTACTGGCTGCTTTTGTAATCCTGGTGCTTGTCAATGGTTTTTACAATTATCTAATAGTGATATACGTAAACATTATGAGTCTGGTCATATTGYTAGTGATTATAATGATTTGGTTGATGGATTTCYTACTGGAGCCGTTAGAGCCTCATTTGGTTACATGACACGAAAACAAGACGTAGATAAACTTGTTTACATGATTAAAAAATGTTATTTGTCCACGATAGAGGAAAGATTAAAACATATGGATGTAGCAAAACTCCCAAAAAATTTAAAACATGTACCGGAAAGATTAAAGCCTCAACTAAAAGAGATTTGCATTTATCCTGTAAAGTCGTGTGGTGCTTTTAAGGTAACCAATTCATGGCCTCTATCAAATACAGGTTTCCTTTTTGATCGTGGTTGGATGATAGTAGATTCAGCGGGCATGGTTATGACTCAAAAACATAAAACAAGATTGTGTTTGATTAAGCCCATTATTAATCGTCAAAAAGGAACTATGGAAATAACATTTGATGGCAT------GAAATCTGTCAATGTCAGTTTACAAAATTCATATAAACGAATTGATCTTGTAAATACCACACTTTGCCAAAGTAAAGTTTGTGATGACTTAGTGTCTGGTTATGATTGTGGAGAGGAGGTGGCTATTTGGTTAAGTAACTGTTTAGAGACGCCAGGTTTAAGATTGATAAAACAATGTGCTGAAAGAAGAGGACTGACAGGTTTAACAAAGGATATTGCCTTGTCTAATCAGGCACAATTTCTCTTAATTAATTATTCCTCAGTCAGATGGTTAACGCAGAAAATCACCACCGAAAAAGAACCCTTATCTAATACAGTCGACAGATTCA----------------------------------------------------------------------------------------------------
	'Pollenia nr. rustica_SG3_reversed'            ------------------------------------------------------------------------------------CATTTGGAGTGGTTG---GAAGGTATATCCATAGCTGCCTTGGTGGTGGGAGAAAACTGTAAAACACCTTCTCATTGGCGCGCAAAGCAAACATTGTCCGAGTGGATGGAAAAACA-CAATGTGCCTGGTATCAGTGGCATCGATACAAGAGCTTTGACAAAAAAGATCCGTGAAAATGGAACCATATTGGGACGCATTGTTTATGAGTATCCGGAAAATATAC---AATCTGCGAACTTTTCCGATCCCAATCAA-CGCAATTTGGTGGCTGAGTGTTCGGTAAAGGAACCTATGGTTTTTAATGAAWCGGGTTCCCCTCGTATTTGTGCCATTGATTGTGGTTTAAAATTGAATCAAA---TTAAATGTTTTA-TTTCTCGGGGAGCTAGAGTCGAACTGGTGCCCTGGAATTGGAAATTGGATGAATCCACATTTGACGGTTTGTTTATTTCCAATGGTACCTGGTGATCCAGTT----------------------------------------------------------------------------------------------------------------------------------------------------------------------------------------------------------------------------------------------------------------------------------------------------------------------------------------------------------------------------------------------------------------------------------------------------------------------------------------------------------------------------------------------------------------------------------------------------------------------------------------------------------------------------------------------------------------------------------------------------------------------------------------------------------------------------------------------------------------------------------------------------------------------------------------------------------------------------------------------------------------------------------------------------------------------------------------------------------------------------------------------------------------------------------------------------------------------------------------------------------------------------------------------------------------------------------------------------------------------------------------------------------------------------------------------------------------------------------------------------------------------------------------------------------------------------------------------------------------------------------------------------------------------------------------------------------------------------------------------------------------------------------------------------------------------------------------------------------------------------------------------------------------------------------------------------------------------------------------------------------------------------------------------------------------------------------------------------------------------------------------------------------------------------------------------------------------------------------------------------------------------------------------------------------------------------------------------------------------------------------------------------------------------------------------------------------------------------------------------------------------------------------------------------------------------------------------------------------------------------------------------------------------------------------------------------------------------------------------------------------------------------------------------------------------------------------------------------------------------------------------------------------------------------------------------------------------------------------------------------------------------------------------------------------------------------------------------------------------------------------------------------------------------------------------
	'Polleniopsis sp._SG73_reversed'               ----------------------------------------------------------------------------------TCCATTGGGAGTGGTTG---GAAGGCATATCGATAGCTGCTTTGGTGGTGGGAGAAAACTGTGAGACACCCTCTCACTGGCGTGCAAATGAAACATTATCCCAATGGATGGAAAAATA-TAATGTGCCTGGTATAAGTGGCATAGATACCAGAGCATTGACCAAGAAGATTCGCGAAAATGGTGCTATTTTGGGTCGCATTATTTATGAATATCCTGAAAATGTAC---CATCTCTGGAATTTTCTGATCCTAATCAA-CGTAATTTGGTGGCTGAGTGTTCGGTGAAGGAACCCATGGTATTCAACGAAACAGGTTCTCCTCGTATCTGCGCTATCGATTGTGGTTTGAAATTGAATCAAA---TCAAGTGCTTCA-TTTCTCGTGGCGCACGAGTGGAATTGGTGCCCTGGAATTGGCAACTAGATGAAGACACCTTTGACGGTTTGTTCATTTCTAATGG-GCCTGGCGATCCAGTTGTATGCAAGGAGACAGT-GACC-CAAATAAAAAAAGTTTTGAAATCTGGCAAGAAGCCA-GTGTTTGGTATTTGTTTAGGTCATCAGTTGGT------------------------------------------------------------------------------------------------------------------------------------------------------------------------------------------------------------------------------------------------------------------------------------------------------------------------------------------------------------------------------------------------------------------------------------------------------------------------------------------------------------------------------------------------------------------------------------------------------------------------------------------------------------------------------------------------------------------------------------------------------------------------------------------------------------------------------------------------------------------------------------------------------------------------------------------------------------------------------------------------------------------------------------------------------------------------------------------------------------------TTAAAAACTGTGGCTGAAACATTTGATTTTGGCTCTGTAGAGCAGGGTAATTTCTATTATTGCCAAGAAAATCATACTTCTGTATTGGGTATGCGTGAAGTGGTTAAAACTCCCAATAAATTTGTATTGACTAAACCAGAGTTATTGGAAAATTTGACAAATAATCAAAATT---TAGTAG------CC--GGCACTAAATCTGGTAATTCTCTGCTCGTTTTTTCTG-CTCAATGTAATTTTAGTGGCTACAAAATGCCTCTGGAATTAATAAAAACTGTACAAAAGCAGGGTTTGGTTAATCGCGGTACACAAATTTCGG---GTCACAACCAGACCAAT---GAGCCTGATTCAAATAATTTTTACATATTCCTGGATTCGGCAGCTTTTGTGGGATCTAGTTATTTGGATGTTGGCAACTATAAACCAGATTTTTTTTGTGTATCATTCTAC--AAAAGGGTGTT-------------------------------------------------------------------------------------------------------------------------------------------------------------------------------------------------------------------------------------------------------------------------------------------------------------------------------------------------------------------------------------------------------------------------------------------------------------------------------------------------------------------------------------------------------------------------------------------------------------------------------------------------------------------------------------------------------------------------------------------------------------------------------------------------------------------------------------------------------------------------------------------------------------------------------------------------------------------------------------------------------------------------------------------------------------------------------------------------------------------------------------------------------------------------------------------------------------------------------------------------------------------------------------------------------------------------------------------------------------------------------------------------------------------------------------------------------------------------------------
	Pollenia_pediculata                            ---------------------------------------------------------------------------------------------------------------------------------------------------------------------------------------------------------------------------TGGCATCGATACAAGAGCTTTGACAAAAAAGATCCGTGAAAATGGAACCATATTGGGACGCATTGTTTATGAGTATCCGGAATATATAC---AAACTGCGAACTTTTCCGATCCCAATCAA-CGTAATTTGGTGGCTGAGTGTTCGGTAAAGGAACCTATGGTTTTTAATGAAACKGGTTCCCCACGTATTTGTGCCATTGATTGTGGTTTAAAACTRAATCAAA---TTAAATGTTTTA-TTTCTCGGGGAGCTAGAGTCGAACTGGTGCCCTGGAATTGGAAATTGGATGAATCCACCTTCGACGGTTTGTTTATTTCCAATGG-ACCTGGTGATCCAGTTGTTTGCAAAGAAACTGT-TACT-CAAATTCAAAAAGTATTGAAATCTGGTAAAAAACCT-GTGTTTGGTATTTGCTTGGGTCATCAACTGTTGTCCACTGCTATTGGATGCAATACTTACAAAATGAAATACGGCAACAGAGGTCACAATTTGCCCTGCATACACCATGGTACAGGACGTTGTTTCATGACCTCACAAAATCATGGTTTTGCTGTAGATGCCGAAACTTTGCCTTTAGAATGGGAGCCCTTGTTTACCAATGCCAACGATAACACAAATGA----AGGTATAATCCACACWGAAACCCTATTTTTCGGTACAATTCCATCCTGAACATACCGCTGGTCCCGAAGATCTTGAACTTCTGT-TTGATGTTTTTTT--AAGCGCTGTGACAAGTCAAACTAC--TCACGGAGCTTCTACGATAGTTTACGCCAACAATTGATAAATCG-TTTGATGTATACT-CCCACC-CCGAGTCTTTGTTGGAGAAGAGACCACG-AAAGTTTTAATCTTGGGCTCGGGTGGTCTGTCCATTGGTCAAGCTGGTGAATTTGATTATTCTGGTT-CCCAGGCTATTAAAGCAATGAAGGAAGAAAAAATTCAAACTGTTTTGATAAATCCCAATATTGCAACAGTGCAAACGTCTAAAGGCTTGGCCGA-AAGTGTTACTTTTTGCCTTTAAC-CCCGAGTACGTAGAGCAAGTTATTCAGTCTGAAAGACCCAATGGTGTTCTTTTAACATTTGGTGGTCAAACTGCTCTGAATTGTGGTGTGGAATTGGAAAAGTCTGGCGTATTTT-CAAATACAATGTCAAGATTCTGGGTACTCCCAT--AGTCAATCATAGAGAC-GAAGATCGCAAAATGTTTGCTGAACGCGTTAATGAAATGGGCGAACAAGTGGCACCTTCTGAGGCTGGTTATTCTGTAAAAAAAGCTTTAAATGCTGCCCAACGTATTGGTTATCCCGTAATGGCTAGGGCTGCCTTCTCTTTAGAAGGTTTGGCTCCCGGTTTTGCTGATACCGAAGAAGAATTGGATAATTTACCCAGCCAGGCCTTRGCTCA-----------------------------------------------------------------------------------------------------------------------------------------------------------------------------------------------------AACTCGCAACAAATATGTATTGACTAAACCAGAGCTACTAGAAAATATGAAAAATACTACTAACT---TACTAG------CC--GGTACTCAGCCAGGTAATTCTTTGTTGGTGTTTTCCG-CTCAATGTAATTTTAGTGGCTACAAAATGCCTCTGGAATTAATAGAAGTTATACAAAAACAGGGTTTAGTTAAACGTGGAACACAARTTATGG---GAGAAACTTTAAATAAT---GAACCAGATTTAAATAACTTTTACATACTTTTGGACTCGGCAGCATATGTAAGTTCCAATCATTTAGATGTCAGCAAATATAAACCAGATTTCTTTTGTGTATCATTCTAT--AAAATGTTTGG-TACCCTACAGGCGTGGGTGCATTGATTGTCAGCAAACGTGGTCAATCGGTGTTGCTTAAGAAATATTATGGCGGTGGTACGGTAGATATTGCCATGACACGTAAAGATTTTCATARGAAACGTKTTGGGTTTTCATCGCACTTCGAAGATGGCACTTTATCTTTCTTAACCATTGTCAATTTGTTGGAAGGCTTTAATACCTTGGAGCGTTTAATACCTGCGATAGAAGGGAAAAATACAATGGAAAGAATAAGTAAACATGTTTTTCAATTGGCTAAATATGGATATGATAAATTAAAAAAATTAAAGCATGCAAATGGCCAAACATTGGTGCAGTTTTACAATCATAATGGTTATGAGGATAGCAAATATCAAGGTGGAGTTATTACCTTTAATATTTTACACGAAGATGGTGCTGTTGTAGGATTTGCTGAAGTAGCATGTCTGGCAGCTGTATT-TAATATACAATTACGTACAGGTTGCTTTTGTAATCCTGGTGCATGCCAATGGTTTTTACAACTATCCAACAATGATATACGTAAACAATATGAATCTGGTCACATTTGTAGTGATTACAATGATTTAATTGATGGTTTACCAACCGGAGCCGTTAGGGTTTCATTTGGTTATATGACACGAAAAAATGATGTGGATAAAATTGTTAACATGATAAAAGAATGTTATCTGGAGTCGACTGAGGACAGATTAAAACGATTGGATATAAATAAATTACCAAATGCCTTAAAACATATACCTGGACGATTAAAGCCTCAATTAAAAGAAATATGCATTTACCCTGTTAAATCTTGTGGAGCTTTTAAGATAATAGATTCTTGGCCTCTTACGTCAACTGGTTTTCTATACGATAGGGTTTGGATGATAGTGGATTCTTCAGGCATGGCAATAACCCAAAAACATCAGACTAGATTGTGTTTAATTAAACCAATTATTAATCGTCACAAAGGTACGATGGAATTGACTTTTACTGGCAT------GAAATCAATTTACGTCAGTTTGAAAATTACGAGAACAGATATTGATCTTATAAATACTTCACTCTGTCAGAGTAAAGTTTGTGAGGATTTGGTAACGGGTTCTGATTGTGGGGATGAAGTAGCGAGTTGGTTGAGTGATTGCTTGGAAAYTCCTGGTTTAAGATTAATAAAACAATGTGGTGAAAGACTTTCCCAGACTGCTTCAGCAAAAGATATTGCTTTATCAAATAAGGCCCAATTTTTATTAATTAATCGTGCATCCGTAAGATGGCTAACACAAAAAATTTCTTCGGAAAAGGAATCTTTGAGCAATACCGTCGATAGATTTAGAGCAAATTTAGTACTAGAGACACAAATTGCCTTAGAAGAGACAAACTTTGAAACATTAACCATAGGTGATACAAATTTAATG-----------------
	'Pollenia nr. stolida_AUTACH13_reversed'       ---------------------------------------------------------------------------------------------TGGTTG---GAAGGCATATCTATAGCTGCCTTGGTGGTGGGAGAAAACTGCGAAACACCTTCTCATTGGCGCGCAAAACAAACACTGTCACAGTGGATGGAAAAACA-CAATGTGCCTGGTATTAGTGGCATTGATACCAGAGCTTTGACAAAAAAGATCCGTGAAAATGGCACCATATTGGGGCGCATTGTTTATGGGTTTCCAGAAAATTTAC---AATCTTTAAATTTCTGCGATCCCAATCAA-CGTAATTTGGTGGCTGAGTGTTCGATAAAGGAACCCATGGTTTTTAATGAATCGGGTTCCCCACGTATTTGTGCCATTGATTGTGGTCTAAAACTGAATCAAA---TTAAATGTTTTA-TTTCTCGGGGGGCTAGAGTTGAATTGGTGCCCTGGAATTGGGAATTGGAGGAAATGACTTTCGACGGTTTGTTTATTTCCAATGG-ACCTGGTGATCCAGTTATTTGCAAAAATACTGT-TACT-CAAATACAAAAAGTATTAAAATCTGGCAGAAAACCT-GTGTTTGGGATTTGTTTAGGTCATCAGTTGTTGTCAGA---------------------------------------------------------------------------------------------------------------------------------------------------------------------------------------------------------------------------------------------------------------------------------------------------------------------------------------------------------------------------------------------------------------------------------------------------------------------------------------------------------------------------------------------------------------------------------------------------------------------------------------------------------------------------------------------------------------------------------------------------------------------------------------------------------------------------------------------------------------------------------------------------------------------------------------------------------------------------------------------------------------------------------------------------------------------------------------------AATGCTACTGGCGGCTTAAAAACTGTATCCGAGACTTTTGATTTTGGCTCTATAGAACAGGGTAACTTCTATTACTGCCAAGAAAATCATACTTCTGTGTTGGGAATGCGTGAACTAGTTAAAACTCCAAACAAATATGTATTGACTAAACCAGAGCTACTAAAAAATCTAGAAAATACCCATGAAT---TATTAG------CC--GGTACCCAATCCGGTAATTCTTTGTTGGTATTTTCTG-CTCAATGTAATTTTAGTGGTTACAAAATCCCTCTGGAATTAATAGAAATTGTACACAAACAGGGTTTAGTTAAACGTGGTACACAAATTTCCG---GACAAACTTCAAAAAAT---GAGCCAGATTTAAATAATTTTTACATACTTTTGGACTCGGCAGCATATGTAGGTTCCAGTCATTTAGATGTCAGTAAATATAAACCAGATTACTTTTGTGTATCATTC-----------------------------------------------------------------------------------------------------------------------------------------------------------------------------------------------------------------------------------------------------------------------------------------------------------------------------------------------------------------------------------------------------------------------------------------------------------------------------------------------------------------------------------------------------------------------------------------------------------------------------------------------------------------------------------------------------------------------------------------------------------------------------------------------------------------------------------------------------------------------------------------------------------------------------------------------------------------------------------------------------------------------------------------------------------------------------------------------------------------------------------------------------------------------------------------------------------------------------------------------------------------------------------------------------------------------------------------------------------------------------------------------------------------------------------------------------------------------------------------------------
	'Pollenia sp._SG12_reversed'                   ------------------------------------------------------------------------------------------------------------------------------------------------------C?TTCGCATTGGCGCGCAAAGCAAACATTGTCCGAGTGGATGGAAAAACA-CAATGTGCCTGGTATCAGTGGCATCGATACAAGAGCTTTGACAAAAAAGATCCGTGAAAATGGCACCATATTGGGACGCATTGTTTATGAGTATCCGGAAAATATAC---AAACTGCGATTTTTTCCGATCCCAATCAG-CGTAATTTGGTGGCTGAGTGTTCGGTTAAGGAACCTATGGTTTTTAATGAAACGGGGTCCCCACGTATTTGTGCCATTGATTGTGGTTTAAAACTGAATCAAA---TTAAATGTTTTA-TTTCTCGGGGAGCTAGAGTCGAACTGGTGCCCTGGAATTGGAAATTGGATGAATCAACCTTCGACGGTTTGTTTATTTCCAATGG-ACCTGGAGATCCAGTTGTATGCAAAGAAACTGT-TACT-CAAATACAAAAAGTATTGAAATCTGGCAAGAAACCT-GTGTTTGGAATTTGTTCAAGTCATCGGTTGTTCGTCAG--------------------------------------------------------------------------------------------------------------------------------------------------------------------------------------------------------------------------------------------------------------------------------------------------------------------------------------------------------------------------------------------------------------------------------------------------------------------------------------------------------------------------------------------------------------------------------------------------------------------------------------------------------------------------------------------------------------------------------------------------------------------------------------------------------------------------------------------------------------------------------------------------------------------------------------------------------------------------------------------------------------------------------------------------------------------------------------------------------------------------------------------------------------------------------------------------------------------------------------------------------------------------------------------------------------------------------------------------------------------------------------------------------------------------------------------------------------------------------------------------------------------------------------------------------------------------------------------------------------------------------------------------------------------------------------------------------------------------------------------------------------------------------------------------------------------------------------------------------------------------------------------------------------------------------------------------------------------------------------------------------------------------------------------------------------------------------------------------------------------------------------------------------------------------------------------------------------------------------------------------------------------------------------------------------------------------------------------------------------------------------------------------------------------------------------------------------------------------------------------------------------------------------------------------------------------------------------------------------------------------------------------------------------------------------------------------------------------------------------------------------------------------------------------------------------------------------------------------------------------------------------------------------------------------------------------------------------------------------------------------------------------------------------------------------------------------------------
	'Pollenia sp._SG145_reversed'                  ---------------------------------------------------------------------------------------------TGGTTG---GAAGGTATATCCATAGCTGCCTTGGTGGTGGGAGAAAACTGTAAAACACCTTCTCATTGGCGCGCAAAGCAAACACTGTCCGAGTGGATGGAAAAACA-CAATGTGCCTGGTGTCAGTGGCATTGACACAAGAGCTTTGACAAAAAAGATTCGTGCAAATGGCACCATTTTGGGACGCATTGTTTATGAGTATCCGGAAAATATAC---AAACTGCGAACTTTTCCGATCCCAATCAA-CGTAATTTGGTGGCTGAGTGTTCGGTGAAGGAACCTATGGTTTTTAATGAAACCGGTTCCCCACGTATTTGTGCCATTGATTGTGGTTTAAAACTGAATCAAA---TTAAATGCTTTA-TTTCTCGGGGAGCTAGAGTCGAACTGGTGCCCTGGAATTGGCAATTGAATGAATCAACCTTCGACGGTTTGTTTATTTCCAATGG-ACCTGGTGATCCAGTTGTTTGCAAAGAAACTGT-TACT-CAAATACAAAAAGTTTTGAAATCTGGTAAGAAACCT-GTGTTTGGTATTTGTTTAGGTCATCAGTTGTTGGTCAA--------------------------------------------------------------------------------------------------------------------------------------------------------------------------------------------------------------------------------------------------------------------------------------------------------------------------------------------------------------------------------------------------------------------------------------------------------------------------------------------------------------------------------------------------------------------------------------------------------------------------------------------------------------------------------------------------------------------------------------------------------------------------------------------------------------------------------------------------------------------------------------------------------------------------------------------------------------------------------------------------------------------------------------------------------------------------------------------------------------------------------------------------------------------------------------------------------------------------------------------------------------------------------------------------------------------------------------------------------------------------------------------------------------------------------------------------------------------------------------------------------------------------------------------------------------------------------------------------------------------------------------------------------------------------------------------------------------------------------------------------------------------------------------------------------------------------------------------------------------------------------------------------------------------------------------------------------------------------------------------------------------------------------------------------------------------------------------------------------------------------------------------------------------------------------------------------------------------------------------------------------------------------------------------------------------------------------------------------------------------------------------------------------------------------------------------------------------------------------------------------------------------------------------------------------------------------------------------------------------------------------------------------------------------------------------------------------------------------------------------------------------------------------------------------------------------------------------------------------------------------------------------------------------------------------------------------------------------------------------------------------------------------------------------------------------------------------------
	'Polleniopsis sp.1_SG74_reversed'              --------------------------------------------------------------------------------------TTGGGGGGGGTGT---GGAGGCATATCGATAGCTGCTTTGGTGGTGGGAGAAAACTGTGAGACACCCTCTCACTGGCGTGCAAAGGAAACATTATCGCAATGGATGGAAAAACA-CAATGTGCCTGGTATCAGTGGCATAGATACCAGAGCATTGACCAAGAAGATTCGCGAAAATGGTGCCATATTGGGTCGCATTGTTTATGAATATCCTGAAAATGTAC---CATCTCTGAATTTCTCCGATCCCAATCAG-CGTAATTTGGTGGCCGAATGTTCGGTAAAGGAACCCATGGTATTCAACGAAACAGGTTCTCCTCGGATCTGCGCTATTGATTGTGGTTTGAAATTGAATCAAA---TCAAGTGCTTTG-TTTCTCGTGGTGCACGCGTTGAATTGGTGCCCTGGAACTGGCAACTGGATGAATCCACCTTTGACGGTTTGTTCATTTCTAATGG-TCCTGGTGATCCAGTTGCWTGCAAGGATACAGT-TACC-CAAATACAAAAAGTTTTAAAATCTGGCAAGAAGCCA-GTGTTTGGTATTTGTT----------------------------------------------------------------------------------------------------------------------------------------------------------------------------------------------------------------------------------------------------------------------------------------------------------------------------------------------------------------------------------------------------------------------------------------------------------------------------------------------------------------------------------------------------------------------------------------------------------------------------------------------------------------------------------------------------------------------------------------------------------------------------------------------------------------------------------------------------------------------------------------------------------------------------------------------------------------------------------------------------------------------------------------------------------------------------------------------------------------------------------TTAAAAACTGTGGCTGAAACATTCGATTTTGGTTCTATAGAACAGGGTAATTTCTATTATTGTCAAGAAAATCATACTTCTGTATTGGGTATGCGTGAAGTGGTTAAAACCCCCAATCAATTTGTATTGACTAAACCAGAGTTATTGGAAAATTTGGAAAATAATCACAATT---TATTAG------CC--GGTACTAAAACAGGCAATTCTCTGTTGGTTTTTTCTG?CTCAATGTAATTTTAGTGGCTACAAAATGCCTCTGGAATTAATAGAAGCTGTACAAAAGCAGGGTTTGGTTAAACGGGGTACACAAATTTCGG---GTCACAATCACACCAAT---GATCCTGATTTAAATAATTTTTACATATTTCTGGACTCGGCAGCTTTTGTGGGATCTAGTTATTTAGATGTTGGCAAATATAAACCAGATTTCTTTTGCGTATCATTCTAC--AAAATGTTTGGGTATCCCACAGGAGTAGGGCT-T------------------------------------------------------------------TT------------------------------------------------------------------------------------------------------------------------------------------------------------------------------------------------------------------------------------------------------------------------------------------------------------------------------------------------------------------------------------------------------------------------------------------------------------------------------------------------------------------------------------------------------------------------------------------------------------------------------------------------------------------------------------------------------------------------------------------------------------------------------------------------------------------------------------------------------------------------------------------------------------------------------------------------------------------------------------------------------------------------------------------------------------------------------------------------------------------------------------------------------------------------------------------------------------------------------------------------------------------------------------------------------------------------------------------------------------------------------------------
	'Polleniopsis sp.2_SG75_reversed'              -----------------------------------------------------------------------------------TCATTTGGAGTGGTTG---GAAGGTATATCGATAGCTGCTTTGGTGGTGGGTGAAAACTGTGAGACACCCTCCCACTGGCGTGCAAAGCAAACATTATCCCATTGGATGGAGCAACA-TAATGTGCCCGGCATTAGTGGCATAGATACCAGAGCGTTGACCAAGAAGATTCGTGAAAATGGTGCCATATTGGGCCGCATTGTATATGATAATCCTGAAAATATAT---CATCTYTGAAATTTTCCGATCCCAATCAG-CGTAATTTGGTGGCTGAGTGTTCGGTAAAGGAACCCATGGTATTCAACGAAACAGGATCTCCTCGTATCTGCGCTATTGATTGTGGTTTAAAATTGAATCAAA---TCAAGTGCTTCA-TTTCTCGTGGGGCACGAGTTGAATTGGTGCCCTGGAATTGGCAACTGGATGAATCCACCTTTGACGGTTTGTTCATTTCTAATGG-TCCTGGTGACCCAGTTGTATGCAAAGATACTGT-TACC-CAAATACAAAAAGTTTTGAAGTCTGGCAAGAAGCCG-GTGTTTGGTATTTGTTTAGGTCATCAGTTGTTGTCAAAAAA-----------------------------------------------------------------------------------------------------------------------------------------------------------------------------------------------------------------------------------------------------------------------------------------------------------------------------------------------------------------------------------------------------------------------------------------------------------------------------------------------------------------------------------------------------------------------------------------------------------------------------------------------------------------------------------------------------------------------------------------------------------------------------------------------------------------------------------------------------------------------------------------------------------------------------------------------------------------------------------------------------------------------------------------------------------------------------------------------------------------------------------------------------------------------------------------------------------------------------------------------------------------------------------------------------------------------------------------------------------------------------------------------------------------------------------------------------------------------------------------------------------------------------------------------------------------------------------------------------------------------------------------------------------------------------------------------------------------------------------------------------------------------------------------------------------------------------------------------------------------------------------------------------------------------------------------------------------------------------------------------------------------------------------------------------------------------------------------------------------------------------------------------------------------------------------------------------------------------------------------------------------------------------------------------------------------------------------------------------------------------------------------------------------------------------------------------------------------------------------------------------------------------------------------------------------------------------------------------------------------------------------------------------------------------------------------------------------------------------------------------------------------------------------------------------------------------------------------------------------------------------------------------------------------------------------------------------------------------------------------------------------------------------------------------------------------------------------
	Ptilodexia_conjuncta                           ------------TTAACCTATCCCTTGATTGGTAACTATGGYGTACCCGATATGGAGGAAAAAGATGAAAATGGTTTGCCCAGGCATTTGGAGTGGTTA---GATGGTATATCGATAGCGGCCTTGGTGGTGGGAGAAAACTGTGAAACACCTTCACATTGGCGTGCGAAAGAAACATTGTCACAATGGATGGAAAAACA-CAATGTACCCGGCATAAGTGGCATTGATACCCGAGCTTTGACCAAAAAGATACGTGAGAATGGTACTATATTGGGACGCATTGTTTATGAGCATCCTAAAAGTTTAC---AGTCTCGTATTTTCTCTGATCCCAATAAA-CGTAATTTGGTGGCTGAATGTTCGGTGAAGGAGCCGATGGTATTTAATGAATTGGGCTCACCACGTATTTGTGCCATTGATTGTGGTTTAAAATTAAATCAAA---TCAAATGCTTYA-TTTCCCGAGGGGCACGAGTAGAATTGGTGCCCTGGAATTGGGAATTAGATGAATCAACTTTTGATGGTTTGTTTATTTCTAATGG-TCCTGGYGATCCAGTTGTTTGCAAGGATACTGT-TAGT-CAAATACAAAAAGTATTAAAGTCAGGCAAGAAGCCT-GTATTTGGTATTTGTTTGGGTCATCAATTGTTGTCCACAGCTATTGGCTGCAAAACCTATAAAATGAAATACGGCAACAGAGGTCACAACCTGCCCTGTATACATCACGGTACGGGACGTTGTTTCATGACTTCTCAAAATCACGGGTTTGCTGTAAATATCGAAACTCTGCCACTAGAATGGGAACCTTTGTTTACAAATGCCAACGACARCTCAAATGAAGGTAGGTATAATCCACACACAAACCCTATTTTTCAGTTCAATTTCATCCGGAACATACCCCTGGTCCCGAAGATCTTGAACTGCTAT-TCGATGTCTTTCT--TAATGCTGTTAAGAGTCAAAAAAC--TGAGGGAGCTTCRACTATAGTTTACGGCAACAACTGATWAATCG-TTTGATGTACACG-CCCACT-CCGAGTCYTTGCTGGAGAAGAGACCACGCAAGGTTTTAATTTTGGGTTCGGGYGGTTTGTCTATWGGCCAGGCTGGTGAATTYGATTACTCTGGTT-CGCAAGCCATTAAAGCCATGAARGAAGAAAAAATTCAAACTGTTTTGATTAA-CCCAACATTGCCACCGTACAAACTTCTAAAGGCTTGGCGA--AAGTGTTACTTTTTGCCCTTGACTCCCGAATATGTGGAACAAGTAATTAAGGCTGAAAGA-CCAATGGTGTACTTCTAACTTTTGGTGGTCAAACCGCTTTGAATTGTGGTGTAGAGTTGGAAAGGTCTGGWGTGTTTTCCAAATA-AATGTCAGAATACTAGGTACACCTATCAAATCTATAATAGAGAC-GAAGATCGTAAAATATTTGCAGAACGTGTAAATGAGATCGGCGAACAGGTGGCGCCTTCAGAAGCTGTTTATTCGGTAGAAGAAGCTYTGAATGCTGCCAAGCGTATAGGTTATCCTGTAATGGCTAGAGCTGCCTTCTCTTTGGGTGGTCTGGGTTCTGGTTTTGCTGATAATGAAGATGAATTGGAAAATTTGTCKCAGCAGGCTTTGGCCCA-------------------------------------------------------------------------AGTATGCCACTGCAGCCATAARAACTGTARCAGAAACTTTTGATTTCGGGTCTGTAGAACAGGGTAATTTTTATTATTGCCAAGAAAATCACACCTCTGTATTGGGTATGCGTGAGCTGGTTAATACTACTAATAAATTTGTTCTGACAAAACCAGAACTGTTGAAAAATCTGGAAAAGAGGCATAAAG---TTCCAG------TC--GGCACTAAGACTGGTAATTCTTTGTTAGCATTTTCGG-CTCAATGTAATTTCAGTGGCTACAAAATGCCATTGGAGTTAATAGAAATTGTGCAAAAATTTGGTCTAGTTAATCGAGGAACACAGGTTTCCG---GTCAATCACTAACTGCA---GAACAAGATTTAAATAATTTTTTCATACTTTTGGATTCTACAGCATTCGTAGCATCTAATTATTTAGATGTTAACAGATATAAACCCGACTTTTTTTGTGTGTCGTTTTAC--AAGATGTTTGG-TATCCTACAGGAGTAGGCGCCTTAATTGTTAGCAGGCGGGGTCAATCTGTGCTGGTCAAGAAATATTATGGCGGAGGAACGGTTGATATTGCCATGACACGTGAAGACTTTCACAAAAAACGCTTTGAATTTTCATCACACTTTGAAGATGGTACTTTGTCTTTCTTAACTATTGCTAATTTGTTGGAGGGGTTTAATACCTTGGTACGCTTAATACCTGCTAGAGCAGATAAAAACACAATGGAAAGAATTAGCAAACATGTTTTCCAATTGGCTAAATATGGATATGACAAGCTAGTGGCTTTAAAACATGCAAATGGTCAACCTTTAGTGAAGTTTTACAATCATAATGGTTATAAGGATAGCAAATATCAAGGCGGTGTTATTACCTTTAATATTTTATATGAAGATGGGGCTTTCGTTGGTTTTTCTGAAATAGCTTGCTTGGCGGCTGTATT-TAATATACAGCTACGTACTGGTTGTTTTTGCAATCCAGGTGCTTGTCAATGGTTTTTGCAATTATCCAACAGTGATATACGTAAGCAGTATGAATCTGGTCATATTTGTAGTGATTACAATGACTTGATTGCCGGCTTGCCCACGGGAGCCGTAAGAGTATCATTTGGATATATGACAACCAAACAACATGTGGATAAAGTTATTAGTATGATCGAAGAGTGCTATTTGGCCTCTCCAGAGGAAAGATTACGTCGAATGGATATTGATAAACTACCAAAGGCATTGAAGCATATACCAGAAAGATTGAAACCGCAGCTAAAAGAAATTTGTATTTATCCCATTAAGTCTTGTGGGGTTTTTAAGGTTGTTGATTCTTGGCCTTTAACAAATACTGGTTTACTATACGATCGCGGTTGGATGATAGTGAATGTATCGGGCATGGCCCTAACTCAAAAATACCAAACTAGACTATGTTTAATTAAACCAATTATCGATCGACATAATGGTACTATGGAATTGACTTTTACTGGCAT------GAAATCAATATATGTTAATTTGGAAACTGCAAGAGAACAAATTGATGCCATAAACATTTCAATATGCCAGAGTAAAGTTTGCGATGACTTAGTGTCTGGGTATGATTGTGGCGATGAAGCTGCTAGTTGGTTAAGCGATTGTTTGGAAATGCCGAATTTAAGGTTAGTTAAACAATGTGCCGAAAGGCGTACAATGGCAGGTGATGGAAAAGATATTGCTTTCTGTAATCAAGCTCAATTTTTGTTAATTAATCGATCTTCTGTAATATGGCTTACACAACAAATTTCTACGGAAAAAGAACCTCTATCTCATACAATTGATAGATTTAGRGCAAATTTAGTTATAGAGACTCAAACTGCTTTGGAAGAGACGAAATTTGACACCTTAACCATAGGCGATACCGAATTAATG-----------------
	'Chrysomyinae gen.sp._SG194_reversed'          -------------------------------------------------------------------------------------------------------------------------------------------------------------------------------------------------------------------------------------------------------------------------------------------------------------------------------------------------------------------------------------------------------------------------------------------------------------------------------------------------------------------------------------------------------------------------------------------------------------------------------------------------------------------------------------------------------------------------------------------------------------------------------------------------------------------------------------------------------------------------------------------------------------------------------------------------------------------------------------------------------------------------------------------------------------------------------------------------------------------------------------------------------------------------------------------------------------------------------------------------------------------------------------------------------------------------------------------------------------------------------------------------------------------------------------------------------------------------------------------------------------------------------------------------------------------------------------------------------------------------------------------------------------------------------------------------------------------------------------------------------------CCCCGAACCATTTGTAGAATGTGCTACTTGGCCCCTTAAAAACTGTAGCTGAAACTTTTGATTTTGGTGCGAAAGAAAAAGGCAATTTTTATTATTGCCAAGAAAATCATACTTCAGTATTGGGTATGCGTGAATTGGTTAAAACTCCCAACAAATTTGTCTTAACCCAGCCAGAATTATTAGCAAATCTTGAAAATACTAATGATT---TATTAG------AT--GGCTCAGGAAGGGGAAATTCTTTGGTGGTATTTTCTG-CTCAATGCAATTTTAGTGGTTATAAAATGCCTTTAGAATTAATCGAAATAATACAAAAACGTGGTTTAGTTAAAAGAGGAACTCAAGTTTCAG---GAGATTTGCAGCAAAAT---AATAAAGATGTTAATAATTTTTATAYATYCCTGGATTCAGCAGCATTCGTAGGTTCTAGTTATTTAGATGTAACTAAATATAAACCAGATTTCTTTTGTGTTTCATTCTACAGAAAGGGTTCGGG------------------------------------------------------------------------------------------------------------------------------------------------------------------------------------------------------------------------------------------------------------------------------------------------------------------------------------------------------------------------------------------------------------------------------------------------------------------------------------------------------------------------------------------------------------------------------------------------------------------------------------------------------------------------------------------------------------------------------------------------------------------------------------------------------------------------------------------------------------------------------------------------------------------------------------------------------------------------------------------------------------------------------------------------------------------------------------------------------------------------------------------------------------------------------------------------------------------------------------------------------------------------------------------------------------------------------------------------------------------------------------------------------------------------------------------------------------------------------------
	'Chrysomyinae gen.sp._SG195_reversed'          ----------------------------------------------------------------------------------CATTTGGGAAGTGGTTG---GAAGGCATATCGGTGGCAGCGTTGGTGGTGGGAGAGAATTGTGAAACACCTTCGCACTGGAGCGCAAAAGAAACATTGTCCGAATGGATGGAAAAACA-CAATGTGCCTGGTATTAGTGGCATTGATACCAGAGCTTTGACTAAGAAGATACGTGAAAATGGTACCATATTAGGACGCATTGTGTATGAGTATCCTAAAAATCTAG---AATCTTTAAAATTTTCCGATCCCAATCAA-CGTAATTTGGTGGCTGAGTGTTCGGTTAAAGARCCSATGRTTTTTAAYGAAACKGGTTCWCCACGTATTTGTGCCATTGATTGTGGCTTAAAATTAAATCAAA---TWAAATGTTTTA-TATCCCGAGGAGCCMGAGTTGAATTGGKACCTTGGAATTGGGAATTGGATGAATCAAGYTYYGATGGTYTGTTTATTTCCAATGG-TCCTGGTGATCCAGTTGTTTGCAAAGATACYAGTTACT-CAAATACAAAAAGTATTAAAATCCGGCAAGAAACCT-GTGTTTGGCATTTGTTTAGGTCATCAGTTGGT------------------------------------------------------------------------------------------------------------------------------------------------------------------------------------------------------------------------------------------------------------------------------------------------------------------------------------------------------------------------------------------------------------------------------------------------------------------------------------------------------------------------------------------------------------------------------------------------------------------------------------------------------------------------------------------------------------------------------------------------------------------------------------------------------------------------------------------------------------------------------------------------------------------------------------------------------------------------------------------------------------------------------------------------------------------------------------------------AGAATGCTACTTGGCGGCTTAAAAACTGTAGCTGAAACTTTTGATTTTGGTGCGAAAGAAAAAGGCAATTTTTATTATTGCCAAGAAAATCATACTTCAGTATTGGGTATGCGAGAATTGGTTAAAACTCCCAACAAATTTGTCTTAACCCAGCCAGAATTATTAGCAAATCTTGAAAATACTAATGATT---TATTAG------AT--GGCTCAGGAAGGGGAAATTCTTTGGTGGTATTTTCTG-CTCAATGCAATTTTAGTGGTTATAAAATGCCTTTAGAATTAATCGAAATAATACAAAAACGTGGTTTAGTTAAAAGAGGAACTCAAGTTTCAG---GAGATTTGCAGCAAAAT---AATAAAGATGTTAATAATTTTTATATATTCCTGGATTCAGCAGCATTCGTAGGTTCTAGTTATTTAGATGTGACTAAATATAAACCAGATTTCTTTTGTGTTTCATTCTAC--AAAATGTTGGGG------------------------------------------------------------------------------------------------------------------------------------------------------------------------------------------------------------------------------------------------------------------------------------------------------------------------------------------------------------------------------------------------------------------------------------------------------------------------------------------------------------------------------------------------------------------------------------------------------------------------------------------------------------------------------------------------------------------------------------------------------------------------------------------------------------------------------------------------------------------------------------------------------------------------------------------------------------------------------------------------------------------------------------------------------------------------------------------------------------------------------------------------------------------------------------------------------------------------------------------------------------------------------------------------------------------------------------------------------------------------------------------------------------------------------------------------------------------------------------
	'Rhinomorinia sarcophagina_SG167'              -------------------------------------------------------------------------------------------------------------------------------------------------------------------------------------------------------------------------------------------------------------------------------------------------------------------------------------------------------------------------------------------------------------------------------------------------------------------------------------------------------------------------------------------------------------------------------------------------------------------------------------------------------------------------------------------------------------------------------------------------------------------------------------------------------------------------------------------------------------------------------AGGTATAATCCACACAGAAACCGTTTTTCTCGGTCCAATTTCATCCGGAACATACCGCAGGTCCCGAAGATCTTGAACTTTTAT-TCGATGTCTTTTT--AAGTGCTGTGAAAAATCAAAAATG--TCAAGGAGCTTCCACCATAGTTTACGCCAACAGATCATTAATCG-TTTGATGTACACT-CCCACTCCCGAGTCCTTGCTAGAGAAGAGACCACGAAAAGTTTTGATTTTGGGTTCTGGTGGCTTGTCTATTGGCCAGGCTGGTGAATTTGATTATTCCGGTT-CTCAGGCCATTAAAGCCATGAAAGAAGAGAAAATTCAAACTGTTTTGATTAATCCCAACATTGCCACTGTACAAACTTCTAAAGGCTTGGCCGACAAATGTTACTTTTTGCCTTTGACTCCCGAATATGTGGAACAAGT-----------------------------------------------------------------------------------------------------------------------------------------------------------------------------------------------------------------------------------------------------------------------------------------------------------------------------------------------------------------------------------------------------------------------------------------------------------------------------------------------------------------------------------------------------------------------------------------------------------------------------------------------------------------------------------------------------------------------------------------------------------------------------------------------------------------------------------------------------------------------------------------------------------------------------------------------------------------------------------------------------------------------------------------------------------------------------------------------------------------------------------------------------------------------------------------------------------------------------------------------------------------------------------------------------------------------------------------------------------------------------------------------------------------------------------------------------------------------------------------------------------------------------------------------------------------------------------------------------------------------------------------------------------------------------------------------------------------------------------------------------------------------------------------------------------------------------------------------------------------------------------------------------------------------------------------------------------------------------------------------------------------------------------------------------------------------------------------------------------------------------------------------------------------------------------------------------------------------------------------------------------------------------------------------------------------------------------------------------------------------------------------------------------------------------------------------
	'Rhinomorinia sarcophagina_T894'               ---------------------------------------TGCATACCTGATATGGAGGAAAAAGATGAAAATGGTTTACCCAAACATTTGGAGTGGTTG---GAAGGTATATCAATAGCTGCCTTAGTGGTGGGAGAAAATTGTGAAACACCTTCACATTGGCGCTCAAAGGAAACTTTGTCCCAGTGGATGGCTAAACA-CAATGTACCTGGTATAAGTGGCATTGATACCAGAGCTTTAACTAAGAAGATACGTGATAATGGTACCATATTGGGTCGTATTGTCTATGAATACCCAGAAAATACAC---AATCTATAAAATTTTCCGATCCCAATCAA-CGCAATTTGGTGGCCGAGTGCTCGATTAAGGAACCCATGGTATTCAATGAATCAGGTTCGCCACGCATCTGTGCCATTGATTGTGGTTTGAAATTGAATCAAA---TTAAATGCTTCA-TTTCCCGTGGAGCTCGCGTTGAATTGGTGCCTTGGAATTGGGAATTGGATGACTCGACCTTTGATGGTCTCTTTATTTCTAATGG-TCCCGGTGATCCAGTGGCTTGCAAAGATACCGT-TATC-CAAATACAAAAGGTGTTAAAATTAGGCAAGAAGCCT-GTCTTTGGTATTTGTTTAGGTCATCAGTTGTTGTCTACAGCGATTGGCTGCAAAACCTTCAAAATGCRATACGGCAACAGAGGTCACAACTTGCCCTGTATTCATCATGGTACCGGACGTTGTTTCATGACTTCTCAGAATCACGGTTTCGCTGTTGACACTGAAACTTTGCCATTGGAATGGGAACCTTTGTTCACTAATGCCAACGATAGCACAAATGAAGGTAGGTATAATCCACACAGAAACCGTTTTTCTCGGTCCAATTCCATCCGGAACATACCGCAGGTCCCGAARATCTTGAACTTCTAT-TCGATGTCTTTTT--AAGTGCTGTGAAAAATCAAAAATG--TCAAGGAGCTTCCACCATAGTTTACGCCAACAGATCATTAATCG-TTTAATGTACACT-CCCACT-CCGAGTCCTTGCTGGAGAAGAGACCACGAAAAGTTTTGATTTTGGGTTCTGGTGGCTTGTCTATTGGCCAGGCTGGTGAGTTTGATTATTCCGGTT-CCCAGGCCATTAAAGCCATGAAAGAAGAGAAAATTCAAACTGTTTTGATTAATCCCAACATTGCCACTGTACAAACTTCTAAAGGCTTGGCCGACAAATGTTACTTTTTGCCTTTGACTCCCGAATATGTGGAACAAGTTATCAAGGCTGAAAGACCCAATGGAGTGCTATTGACTTTTGGTGGCCAAACCGCTTTGAATTGTGGTGTAGAATTGCAAAAGTCTGGAGTATTTTCCAAATACAATGT--AGGTTTTGGGTACACCTATCAAATCTATTATAGAGACAGAGGATCGTAAAATATTTGCTGAACGCATTAATGAGATCGGTGAACAGGTAGCTCCTTCTGAGGCCGTTTACTCTGTAGAAGAAGCTTTAAATGCTGGCAAAAACATAGGATATCCCGTTATGGCCAGAGCTGCCTTCTCTTTGGGTGGTTTGGGTTCCGGCTTTGCCGACAATGAAGAAGAATTGGAAACTTTGGCTCGACACGCGTTAGCCCACTCCAGCCA---------------------G--------------------------------------------------------------------------------------------------------------------------------------------------------------------------------------------------------------------------------------------------------------------------------------------------------------------------------------------------------------------------------------------------------------------------------------------------------------------------------------------------------------------------------------------------------------------------------------------------------------------------------------------------------------------------------------------------------------------------------------------------------------------------------------------------------------------------------------------------------------------------------------------------------------------------------------------------------------------------------------------------------------------------------------------AACGGTTGCTTTTGTAATCCCGGTGCTTGTCAGTGGTTTTTGCAATTATCAAATAGTGACATACGTAAACAGTATGAATCTGGTCATATTTGCAGTGATTATAATGATTTGGTTGAAGGCTTGCCTACTGGAGCCGTTAGAGTCTCTTTTGGTTATATGACACAAAAACAAGATGTGGATAAACTTGTTCACATGATTAAGGAATGCTATTTGTCTACGCCAGCGGAAAGATTAAAACATTTGGACATAGAAAAGCTGCCAAAAGAACTAAAACATATACCAGAACGATTAAAACCTCAATTGAAAGAGATTTGCATTTATCCAGTTAAGTCGTGTGGTGCTTTTAAAGTAACCGATTCTTGGCCCCTAACAACTACTGGTTTCGCTTACGATCGTGGCTGGATGATAGTAGATGCAGCGGGCATGGCCATAACTCAAAAGCATCAGACTAGATTATGTCTAATTAAACCCATTATCAATCGACAAGAGAGTACAATTGAATTGACTTTTAGTGGTAT------GAAATCCATATKCGTCAGTTTGGAAATTTCAAAAGAAAAAATCAATKTAATAAATACGTCAATTTGCCAAAGTAAAGTTTGCGATGACTTGGTATCTGGTTATGATTGTGGCGAAGATGTTGCCAATTGGTTGAGCGACTGTTTGGAGACACCAGGTTTACGATTAATCAAACAATTTGCCGAAAGACATGCCCAAACAGGTTCAGCCAGAGATATTGCCTTCTCTAATCAAGCACAATTTCTGTTAATTAACCGCTCCTCAGTCAGATGGTTAATGCAGAAAATCACTACTGAAAAGGAACCTTTATCTAATACAGTCGACAGYTTTCAGAGCA----------------------------------------------------------------------------------------------
	'Oxytachina sp.1_JDB_2015_reversed'            ---------------------------------------------------------------------------------------------------------------------------------------------------------------------------------------------------------------------------------------------------------------------------------------------------------------------------------------------------------------------------------------------------------------------------------------------------------------------------------------------------------------------------------------------------------------------------------------------------------------------------------------------------------------------------------------------------------------------------------------------------------------------------------------------------------------------------------------------------------------------------------------------------------------------------------------------------------------------------------------------------------------------------------------------------------------------------------------------------------------------------------------------------------------------------------------------------------------------------------------------------------------------------------------------------------------------------------------------------------------------------------------------------------------------------------------------------------------------------------------------------------------------------------------------------------------------------------------------------------------------------------------------------------------------------------------------------------------------------------------------------------------------GTATTTACCAGCAACGCTACTGCGGCCTTAAAAACGGTTGCAGAAACTTTTAATTTTGGTTCTATGGAACAGGGTAATTTCTATTATTGCCAAGAAAATCACACTTCAGTTTTAGGTATGCGTGAAGTGGTGACAACGCCCAGAAAATATGTATTGTCTATGCCAGAGATGTTAGAAAATCTGGAAAAAAGGGATGATT---TATTAG------CC--GGCACTACAGGTGGCAATTCTTTATTAGTATTTTCGG-CCCAATGTAATTTTAGTGGCTATAAAATGCCTCTCGACCTAATAAGAGTTGTACAAAAACAAGGTTTACTGAAACGGGGAACACAGATTTCTG---GATTAAAGCAAACCAAT---GAGCCAGATTTAAATAATTTCTACGTATGTTTGGATTCTGCGTCTTTTGTGGGAACTAATTACTTAGATGTTGACAAATATAAACCAGATTTCTTTTGTGTATCATTCTAC--AAAATGTTCGG-TACCCTACTGGAGTGGGCGCTTTGATTGTAAACAAACGTGGACAGTCGGTGCTACTTAAACGTTATTACGGTGGTGGTACTGTCAATATTACCATGACTCGTGAAGATTTCCATGTAAAACGTGTAGGTTTTTCAGCACATTTTGAAGATGGCACTTTATCTTTCTTAGCCATTGCAAGTTTGCTAGAAGGCTTCAATACTTTGGAACGATTAATACCTGCAAAGGATGGAAAAAATACAATGGAAAGAATTAGTAAACATGTCTATCAATTGGCAAAATATGGTCACGATAAATTAGCAGAGTTAAAGCATGCAAATGGGCAGTCCTTAATAAAGTTTTACAGTCATAGTGGTTATGAGGATTATAAATATCAAGGTGGTGTTATTACCTTTAATATATTACATGAAGATGGTGCCTTTGTGGGTTTTGCTGAAGTAGCTTGTTTGGCAGCGGTATT-TAACATACAATTACGTACTGGTTGCTTTTGTAATCCTGGTGCTTGTCAGTGGTTTTTACAATTAACAAATAGTGATATACGTAAACAGTATGAATCAGGACATATTTGTAGTGATTATAATGATTTGGTTGAAGGCTTGCCTACTGGAGCAGTTAGAGCCTCTTTTGGTTATATGACGCGAAAACAATATGTGGATAAACTTGTTCACATGATAAAGGAATGCTTTTTGTCTACGCCAGAGGAAAGATTAAAACATTTGGACATAGATAAACTACCAAAAGTTCTGAAACATATACCAGAAARATTGAAACCTCAATTGAAAGAGATTTGTATATATCCAGTAAAGTCCTGCGGTGCTTATAAAGTAACTGATTACTGGCCCTTAACCRCAACTGGCTTTCTTTACGACCGTGGCTGGATGATAGTGAATGCTGCGGGTATGGCCATAACGCAAAAACATCATACTAGATTATGTTTAATTAAACCCATTATCAATATCGAAAATGGAAGAATGGAATTAACTTTTGCTGGTAT------GAAATCCATATTTGTCAGTTTGGAAATTTCAAATGAAAGAATCGATCTTATAAATACGCCGTTTTGCCAAAGTAAAGTTTGCGATGACTTGGTGTCTGGTTATGATTGTGGCGAGGATGTTGCCAATTGGTTAAGCGACTGTTTGGAAACACCGGGTTTACGATTAATCAAACAATATGATAGAAGACGAGGCCAAACAGGTTCAGCTAAAGACATTGCCTTGTCTAATCAAGCACAATTTCTGTTAATTAATCGCTCTTCAGTGAGATGGCTAACACAAAAAATCAATACCGAAAAAGAACCTTTATCCAATGCTGTCGACAGATTTAGAGCTAATTTAGTGATAGAAACACAAACCGCCTTAGATGAGAACGAATTCGATACATTGACAATAGGTGATACTGAACTTAAG-----------------
	'Rhinomorinia sp.1_SAfr_T635'                  ---------------------CCGTTGATTGGTAACTATGGTATACCTGATATGGAGGAAAAAGATGAAAATGGTTTACCTAAACATTTGGAGTGGTTA---GAAGGRATGTCGATAGCTGCATTAGTAGTGGGAGAAAATTGTGAAACACCTTCACATTGGCGCGCAAAGGAAACTTTGTCCCAATGGATGGCTAAACA-CAATGTGCCTGGCATAAGTGGCATTGATACCAGAGCTGTGACTAAAAAKATACGTGAAAATGGCACCATATTGGGTCGCATTGTCTATGAATATCCCGAAAATGTAC---AATCTTTGAAATTTTCCGATCCCAATCAA-CGTAATTTGGTGGCCGAATGTTCGATTAAAGAACCTATGGTTTTCAATGAATCAGGTTCTCCACGCATCTGTGCTATTGATTGTGGTTTAAAATTGAATCAAA---TTAAATGTTTTA-TTTCTCGYGGAGCTCGTGTTGAATTGGTTCCTTGGAATTGGGAG-------------------------------------------------------------------------------------------------------------------------------------------------------------------------------------------------------------------------------------------------TTTATGACTTCTCAAAATCATGGTTTTGCGGTTGACAGCGAAACTTTGCCATTGGAATGGGAACCTTTGTTCACTAATGCCAACGATAGCACAHATGAAGGTCGGTATAATCCACACAGAAACCCTATTTTTCGGTTCAATTCCATCCGGAACACACTGCAGGTCCCGAAGATCTGGAACTACTAT-TCGATATCTTTTT--AAGTGCTGTGAAAAATCAAAAAAG--CCAAGGAGCTTCCACTATAGTTTACGTCAACAGTTGATTAATCG-TTTGCTGTATACT-CCCAAT-CCGAGTCCCTGCTAGAAAAGAGGCCACG-AAAGTTCTAATTTTGGGTTCTGGAGGTTTGTCTATTGGCCAGGCTGGTGAATTTGATTATTCTGGTT-CTCAGGCCATTAAAGCCATGAAGGAAGAGAATATTCAAACTGTTTTGATCAATCCCAACATTGCCACTGTACAAACTTCTAAAGGCTTGGCCGACAAGTGTTATTTTTTGCCTTTGACTCCCGAATATGTGGAACAAGTAATTAAGGCTGAAAGA-CCAATGGAGTGCTATTGACCTTTGGTGGTCAAACCGCTTTAAATTGTGGCGT--AATTAGAAAAGTCTGGAGTGTTTTCCAAATACAATGTCAAGGTTTTGGGTACACCCATCAAATCTATAATCGAGACAGAGGATCGTAAAATATTTGCTGACCGTATTAATGAGATTGGTGAACAGGTGGCTCCTTCTGAGGCCGTTTACTCCGTA?AAGAAGCTTTAAATGCTGCCMAACGTATAGGTTTTCCCGTCATGGCTAGAGCTGCCTTCTCTTTGGGYGGSCTTGGGTCCGGTTTTGCAA-----------------------------------------------------------------------------------------------------------TGGTATTTACCAGCAACGCTACTGCGGCCTTAAAAACGGTTGCAGAAACTTTTAATTTTGGTTCTATGGAACAGGGTAATTTCTATTATTGCCAAGAAAATCACACTTCAGTTTTAGGTATGCGTGAAGTGGTGACAACGCCCAGAAAATATGTATTGTCTATGCCAGAGATGTTAGAAAATCTGGAAAAAAGGGATGATT---TATTAG------CC--GGCACTACAGGTGGCAATTCTTTATTAGTATTTTCGG-CCCAATGTAATTTTAGTGGCTATAAAATGCCTCTCGACCTAATAAGAGTTGTACAAAAACAAGGTTTACTGAAACGGGGAACACAGATTTCTG---GATTAAAGCAAACCAAT---GAGCCAGATTTAAATAATTTCTACGTATGTTTGGATTCTGCGTCTTTTGTGGGAACTAATTACTTAGATGTTGACAAATATAAACCAGATTTCTTTTGTGTATCATTCTAC--AAAATGTTCGGGTACCCTACTGGAGTGGGCGCTTTGATTGTAAACAAACGTGGACAGTCGGTGCTACTTAAACGTTATTACGGTGGTGGTACTGTCAATATTACCATGACTCGTGAAGATTTCCATGTAAAACGTGTAGGTTTTTCAGCACATTTTGAAGATGGCACTTTATCTTTCTTAGCCATTGCAAGTTTGCTAGAAGGCTTCAATACTTTGGAACGATTAATACCTGCAAAGGATGGAAAAAATACAATGGAAAGAATTAGTAAACATGTCTATCAATTGGCAAAATATGGTCACGATAAATTAGCAGAGTTAAAGCATGCAAATGGGCAGTCCTTAATAAAGTTTTACAGTCATAGTGGTTATGAGGATTATAAATATCAAGGTGGTGTTATTACCTTTAATATATTACATGAAGATGGTGCCTTTGTGGGTTTTGCTGAAGTAGCTTGTTTGGCAGCGGTATT-TAACATACAATTACGTACTGGTTGCTTTTGTAATCCTGGTGCTTGTCAGTGGTTTTTACAATTAACAAATAGTGATATACGTAAACAGTATGAATCAGGACATATTTGTAGTGATTATAATGATTTGGTTGAAGGCTTGCCTACTGGAGCAGTTAGAGCCTCTTTTGGTTATATGACGCGAAAACAATATGTGGATAAACTTGTTCACATGATAAAGGAATGCTTTTTGTCTACGCCAGAGGAAAGATTAAAACATTTGGACATAGATAAACTACCAAAAGTTCTGAAACATATACCAGAAARATTGAAACCTCAATTGAAAGAGATTTGTATATATCCAGTAAAGTCCTGCGGTGCTTATAAAGTAACTGATTACTGGCCCTTAACCRCAACTGGCTTTCTTTACGACCGTGGCTGGATGATAGTGAATGCTGCGGGTATGGCCATAACGCAAAAACATCATACTAGATTATGTTTAATTAAACCCATTATCAATATCGAAAATGGAAGAATGGAATTAACTTTTGCTGGTAT------GAAATCCATATTTGTCAGTTTGGAAATTTCAAATGAAAGAATCGATCTTATAAATACGCCGTTTTGCCAAAGTAAAGTTTGCGATGACTTGGTGTCTGGTTATGATTGTGGCGAGGATGTTGCCAATTGGTTAAGCGACTGTTTGGAAACACCGGGTTTACGATTAATCAAACAATATGATAGAAGACGAGGCCAAACAGGTTCAGCTAAAGACATTGCCTTGTCTAATCAAGCACAATTTCTGTTAATTAATCGCTCTTCAGTGAGATGGCTAACACAAAAAATCAATACCGAAAAAGAACCTTTATCCAATGCTGTCGACAGATTTAGAGCTAATTTAGTGATAGAAACACAAACCGCCTTAGATGAGAACGAATTCGATACATTGACAATAGGTGATACTGAACTTAAGGTTGATGGTTTTTGTAC
	'Rhinophora lepida_Pape003_reversed'           --------------------------------------------------------------------------------------------------T---GAAGGCATATCAATAGCTGCCCTGGTGGTGGGAGAAAATTGTGAAACACCTTCACATTGGCGCGCAAAGGAGACCTTGTCCCAGTGGATGGCTAAACA-CAATGTACCTGGTATAAGTGGCATTGATACCAGGGCTTTGACTAAGAAGATACGTGAAAATGGTACCATATTGGGTCGTATTGTCTATGAAAAGCCTGAAAATGTAC---AATCTCTTAAATTGACTGATCCCAATCAA-CGTAACTTGGTGGCCGAGTGTTCGATTAAGAAACCCATGGTTTTAAATGAATCCGGTTCGCCACGCATCTGTGCCATTGATTGTGGTTTAAAGTTGAACCAAA---TTAAATGTTTCA-TTTCTCGTGGAGCTCGTGTTGAATTGGTTCCTTGGAACTGGGAATTAGATGACTCTACCTTTGATGGTCTCTTTATTTCAAATGG-TCCTGGTGATCCAGTTGTTTGCAAGGATACCGT-TACC-CAAATTCAAAAGGTGTTAAAATTAGGCAAGAAGCCT-GTTTTTGGTATTTGTTTAG---------------------------------------------------------------------------------------------------------------------------------------------------------------------------------------------------------------------------------------------------------------------------------------------------------------------------------------------------------------------------------------------------------------------------------------------------------------------------------------------------------------------------------------------------------------------------------------------------------------------------------------------------------------------------------------------------------------------------------------------------------------------------------------------------------------------------------------------------------------------------------------------------------------------------------------------------------------------------------------------------------------------------------------------------------------------------------------------------------------------------------------------------------------------------------------------------------------------------------------------------------------------------------------------------------------------------------------------------------------------------------------------------------------------------------------------------------------------------------------------------------------------------------------------------------------------------------------------------------------------------------------------------------------------------------------------------------------------------------------------------------------------------------------------------------------------------------------------------------------------------------------------------------------------------------------------------------------------------------------------------------------------------------------------------------------------------------------------------------------------------------------------------------------------------------------------------------------------------------------------------------------------------------------------------------------------------------------------------------------------------------------------------------------------------------------------------------------------------------------------------------------------------------------------------------------------------------------------------------------------------------------------------------------------------------------------------------------------------------------------------------------------------------------------------------------------------------------------------------------------------------------------------------------------------------------------------------------------------------------------------------------------------------------------------------------------------------------------------------
	'Baniassa ennata_T989'                         ---------------------------------------------------------------------------------------------------------------------------------------------------------------------------------------------------------------------------------------------------------------------------------------------------------------------------------------------------------------------------------------------------------------------------------------------------------------------------------------------------------------------------------------------------------------------------------------------------------------------------------------------------------------------------------------------------------------------------------------------------------------------------------------------------------------------------------------------------------------------------------------------------------------------------------------------------------------------------------------------------------------------------------------------------------------------------------------------------------------------------------------------------------------------------------------------------------------------------------------------------------------------------------------------------------------------------------------------------------------------------------------------------------------------------------------------------------------------------------------------------------------------------------------------------------------------------------------------------------------------------------------------------------------------------------------------------------------------------------------------------------------------------------------------------------------------------------------------------------------------------------------------------------------------------------------------------------------------------------------------------------------------------------------------------------------------------------------------------------------------------------------------------------------------------------------------------------------------------------------------------------------------------------------------------------------------------------------------------------------------------------------------------------------------------------------------------------------------------------------------------------------------------------------------------------------------------------------------------------------------------------------------------------------------------------------------------------------------------------------------------------------------------------------TGTTTTTGTAATCCTGGWGCTTGTCAGTGGTTTTTGAARTTATCMAATARTGACATACGYAAACAGTATGAATCTGGTCATATTTGTAGYGATTACAATGATTTRRTTGAAGGYTTGCCTACWGGAGCCGTTAGAGCATCATTTGGTTATATGACTMSAAAACAAGACGTGGATAAACTTGTTT?CATGATAAGAAAATGCTATTTGTCYTCGCC?GAGGAAAGATTAAWCCATTTGGACATAGAAAMACTACCAAAAGATTTRAAACATATACCAGAAAGATTAAAGCCTCAACTGAAAGAGATTTGCATTTATCCCGTTAARTCGTGTGGTGCTTTTAAGGTAAYYGATTCTTGGCCTCTAACAACTACTGGTTTTCTTTACGATCGTGGTTGGATGATAGTAGATGCATCAGGCATGGCTATTACCCAAAAAMATCAAACCAGATTATGTTTGATTAAACCCATTATCAATAGGCAAAAGGGTACTATGGAATTAACTTTTA?TGGMAT------GAAATCTGTATATGTCAGTTTAGAGATTCCAAMTGAGCAAATTGATCTTGTAAATGCCWCATATTGCCAAAGTAAAGTTTGCGATGACTTGGTGTCTGGTTATGATTGTAGCGAYGAAGTTGCCAATTGGTTAWGYGAYTGYT----------------------------------------------------------------------------------------------------------------------------------------------------------------------------------------------------------------------------------------------------------------------------------------------
	'Stevenia sp.2_T889'                           ----------TAT---------------------------GCATACCTGATATGGAGGAAAAGGATTCTTATGATTTGCCCAAACATTTGGAGTGGTTG---GAAGGTATATCAATAGCTGCCTTAGTGGTGGGTGAAAATTGTGAAACACCTTCACATTGGCGCGCAAACCAAACTTTGTCCCACTGGATGGCTAAACA-TAATGTACCTGGTATTAGTGGCATTGATACCAGAGCTTTAACTAAAAAGATACGTGAAAATGGTACCATATTGGGTCGCATTGTCTACGATTACCCAGAAAATGTAC---AATCTCTTAAACTATCTGATCCCAACCGG-CGTAATTTGGTAGCCGAGTGTTCGATAAAAGAGCCCATGATTTTCAATGAATCCGGTTCCCCACGTATCTGTGCCATCGACTGTGGTTTAAAATTGAATCAAA---TTAGATGTTTCA-TTTCCCGTGGGGCACGAGTTGAATTAGTGCCTTGGAATTGGGAATTGGATGAGTCGACCTTTGATGGCCTCTTTATTTCCAACGG-TCCCGGTGATCCAGTTGTTTGCAAGGATACCGT-CATC-CAAATACAAAAGGTTATTAAATCAGGCAAGAAGCCT-ATCTTTGGCATTTGTTTAGGWCATCAGTTGTTGTCTACAGCAATTGGCTGCAAAACCTACAAAATGAAATACGGAAACAGAGGTCACAACTTGCCCTGTATTCATCACGGTACCGGACGTTGTTTCATGACTTCTCAGAATCATGGCTTTGCTGTTGACGCTGAAACCTTGCCAATGGAATGGGAACCTTTGTTTACTAATGCCAACGATAACACCAATGAAGG-AGGTATAATTCACACAGAAACCACTTTTTTCTGTCCAATTTCATCCGGAACACACTGCAGGTCCTGAAGATCTCGAATTTTTAT-TCGATGTCTTCTT--AAGCGTTGTGAAAAATCAAAAATG--CCAAGGAGCTTCCACTATAGTTTACGCCAACAGATTATTAATCG-TTTGATGTTCACT-CCCAGTCCCGAGTCCTTGCTAGAGAGGAGGCCACGCAAAGTTTTAATTTTGGGTTCTGGCGGCTTGTCTATTGGCCAGGCCGGTGAATTTGATTATTCCGGCT-CCCAGGCCATTAAAGCTATGAAAGAAGAGAAAATTCAAACTGTTTTGATCAATCC-AACATTGCCACTGTACAAACATCTAAAGGCTTGGCCGACAAGTGTTACTTTTTACCTTTAACTCCCGAATATGTGGAACAAGTTATTAAGGCTGAAAGACCCAATGGGGTGCTATTGACTTTTGGCGGCCAAACCGCTTTAAATTGTGGTGTAGAACTGCAGAAGTCTGGAGTGTTCTCCAAATACAATGT--GGGTATTGGGTACGCCTATCAAATCAATTATAGAGACAGAGGATCGTAAACTATTTGCTGAGCGCATTAATGAAATTGGTGAACAGGTAGCTCCTTCTGAGGCCGTTTACTCTGTAGAAGAAGCTTTAAATGCTGCCAGTCGCATAGGTTATCCTGTTATGGCCAGAGCTGCTTTCTCTCTGGGTGGTTTGGGTTCAGGCTTTGCCGACAATGAAGAAGAATTGGAAAATTTGGCTCGACAAGCGTTAGCCCACTCCAGCCA---------------------G----------------------------------------------------------------------------------------------------------------------------------------------------------------------------------------------------------------------------------------------------------------------------------------------------------------------------------------------------------------------------------------------------------------------------------------------------------------------------------------------------------------------------------------------------------------------------------------------------------------------------------------------------------------------------------------------------------------------------------------------------------------------------------------------------------------------------------------------------------------------------------------------------------------------------------------------------------------------------------------------------------------------------TAAGAACTACTGTCGAACGGGTCRATWATGTAATCCCAGTGCTTGCCAGWGGTTTTTGCAATTATASAATAGTGATATACGTAAACAGTATGAGTCTGGCCGTAT---TAGTGATGATAACCCTTTGGTTGAAGGCTTGCATACTGGAGCCGTTAGAGCATCTTTTGGTTATATGACA-GAAAACAAGATGTGGATAAACTTGTTCATATGAKTAAKGAATGTTATTTATCGACATCAGAAACAAGATTSAAACTTTTGGACATAGAAAAATTACC?AGAGATCTGAAACATATACCAGAAAGGCTGAAACCGCAATTGAAGGAAATTTGTATTTATCCAATCAAGTCGTGTGGTGCATTTAAAGTAACCGATTCTTGGCCCCTTGCAACCACTGGTTTCGCTTACGACCGTGCCTGGATGATAGTGGACACAKCGGGAATGGCCATTACCCAAAAACATCAAACTAGATTGTGCTTAATTAAACCCATTATTAATAACCAAAAACGTACAATGGAATTGACTTTTAGTGGTAT------GAAATCCGTAAGCGTAGATTTGGAAATATCAAAGGAGCAAATTGATCTGGTAAATACGTCGATTTGCCAAAGTAAAGTCTGCGATGATTTGGTGTCGGGTTATGATTGTGGAGAGGATGTAKCTAAATGGCTAAGTGACTGTTTGGAGACGCCGGGTTTACGATTAATCAGACAATTTGCCCAAAGACACTCCCGAACCGGTTCAGCAAAAGGTATTGCCCTGTCTAATCAGGCACAATTCCTTTTAATTAACCGCTCATCAGTGAGATGGTTAACGCAGAAAATCACTACTGAAAAGGAACTTTTATCCAACACAGTCGACAG---------------------------------------------------------------------------------------------------------
	Rhynchomya_sp.                                 ---------------------------------------------------------------------------------------------------------------------------------------------------------------------------------------------------------------------------TGGTATTGACACCAGAGCYTTAACTAAGAAAATACGTGAAAATGGTACTTTATTGGGTCGTATTGTTTATGAATATCCCGAAAATTTAG---AGTCTCTTAAATTTTCCGATCCAAATCTG-CGTAATTTGGTGGCCGAGTGTTCGGTAAAGAAACCCATGGTTTTTAATGAATCRGGATCTCCTCGTATCTGTGCCATCGATTGTGGTTTGAAATTAAATCAAA---TTAAATGCTTTA-TTTCTCGAGGAGCTCGTGTTGAGCTTGTACCCTGGAATTGGGATTTGGATGAATCTAGCTTTGATGGTCTATTTATTTCYAATGG-TCCCGGTGATCCAGTGGTTTGTAAAGATACCGT-TGCG-CAAATACAAAAGGTTATMAAATCRGGCAAAAAACCW-ATTTTTGGTATTTGTTTGGGACATCAGTTGCTGGCCACAGCTATAGGCTGCAAAACCTACAAAATGAAATAYGGTAACAGAGGTCACAATTTACCCTGTATTCATCATGGYACCGGACGTTGTTTTATGACTTCTCAGAATCATGGATTCGCTGTTGATACTGAAACCTTGCCTCTGGAATGGGAGCCTTTGTTTACTAATGCCAACGACAGCACCAATGA----AGGTATAATTCACGCAGAAACCTTATTTCTCGGTACAATTTCATCCGGAACACACTGCTGGTCCCGAAGATCTGGAACTTTTGT-TCGATATTTTCCT--GAATGCTGTTAAATCTCAAAAGAG--TCAAGGTGCTTCCACTGTAGTTTGCGTCAACAACTTGCCAACCG-TTTAATGTATACC-CCCACT-CCGAGTCTTTGCTGGAAAAGAGACCGCGCAAAGTTTTGATATTGGGTTCTGGTGGTTTATCTATTGGTCAAGCTGGTGAATTCGATTATTCTGGTT-CCCAAGCCATCAAAGCTATGAAGGAAGAAAAAATTCAAACTGTTTTAATCAATCCCAACATTGCTACTGTGCAGACCTCCAAGGGTTTGG-CGACAAATGCTACTTTTTGCCTTTGAC-CCCGAATATGTGGAACAAGTTATTAAGTCCGAAAGACCCAATGGCGTTCTTTTGACTTTTGGTGGTCAAACTGCTTTGAATTGTGGTGTAGAACTCGAGAAATCGGGAGTATTTGCCAAATACAATGTCAAGATTTTGGGTACTCCCAT--AGTCAATTATCGAGAC-GAAGATCGCAAAATATTTGCTGAACGTGTCAATGAAATTGGAGAACAAGTAGCTCCGTCCGAAGCTGTATATTCAGTAGAAGAAGCTGTAAATGCCGCTAATCGTATAGGATACCCAGTAATGGCTAGAGCTGCCTTTTCTTTGGGTGGTTTGGGTTCCGGCTTTGCTGATAATGAAGAAGAATTGGAAAATTTGGCA------------------------------------------------------------------------------------------------------------------------------------------------------------------------------------ACACTTCWATATTGGGCATGCGTGAGATGGTTCAAACTCCARATAAATTTGTATTGACAAATCCAGAGTTATTACAAAATCTTGAAAGTAAACTCSATT---GTGTGG------TT--GGTACTGGAACGGGCAATTCTTTGTTGGTATTTTCCG-CCCAATGTAATTTTAGTGGTTATAAGATGCCTCTAAAATTAATAGAAGCCATTCAAAAGCGAGGTTTGGTAAAACGAGGAAACCAAGTTTCGG---GACAAAAACAAGCCAAT---GTACTAGATTTAAATAATTTTTATGTTTTTGTGGATTCTGCTGCATATGTGGCATCCAGTTACTTAGATGTTGGCAAATACAATCCAGATTTCTTTTGTGTATCATTCTAC--AAAATGTTTGG-----------------------------------------------------------------------------------------------------------------------------------------------------------------------------------------------------------------------------------------------------------------------------------------------------------------------------------------------------------------------------------------------------------------------------------------------------------------------------------------GGC?GCGGWTGTTTTTGTAATCCTGGAGCATGTCAATGGTTTTTACAACTCTCTAATAGTGATATACGCAAACAATATGAATCGGGACACATTTGTAGCGATTACAACGATTTGGTTGAGGGATTGCCAACTGGAGCGGTGAGAGCGTCTTTTGGTTACATGACACGCAAGCAAGATGTAGACAAGCTTGTTAATATGATTAAGGAATGTTACTTGTTGCCGCCTGATTTGAGATTAAAACGTATGGATGTTGAAAAATTGCCCAAAGCTTTAAAACACGTACCAGATAGATTGAAACCTAAACTAATGGAGATTTGTATTTATCCAGTAAAATCATGTGGAGCTTTTAAAGTTACCGATTCGTGGGATTTAACAACAACTGGCTTCTTATATGACCGAGGTTGGATGATTGTAGATGCCTCAGGAATGCCTGTAACTCAAAAACATCAAACTAGATTGTGTTTAATTAAGCCAATTATTAATCGTCGGAAAGGCATCATGGAGTTAACCTTTAGTGGTAT------GAAATCTGTGCATGTTAATTTGGAAATTTCACAAAAACAAACTGATCTCACAACTACCCTATTTTGCCAAAGTAAAGTTTGTGATGATCTAGTGTCAGGTTATGATTGCGGTGAAGAGGTAGCTAATTGGTTAWGYGAYTGYTT---------------------------------------------------------------------------------------------------------------------------------------------------------------------------------------------------------------------------------------------------------------------------------------------
	'Oxytachina sp.3_OH181012.001'                 -----------------------------------------------------------------------------------TCATTTGGAGTGGTTG---GAAGGCATATCGATTGCTGCCTTAGTGGTAGGTGAAAATTGTGAAACACCTTCACATTGGCGCTCAAAGGAAACTCTGTCTCAATGGATGGCTAAACA-CAATGTGCCTGGCATAAGTGGCATCGATACCAGAGCTTTGACTAAGAAGATACGTGAAAATGGCACCATATTGGGTCGTATTGTCTATGAATATCCCGGAAATGTAC---AATCTTTACAATTTTCCGATCCCAATCAA-CGTAATTTGGTGGCCGAGTGTTCGATTAAGGAACCTATGGTTTTCAATGAAACAGGCTCTCCACGCATCTGTGCCATTGATTGTGGTTTGAAATTGAATCAAA---TCAAATGTTTCA-TATCTCGTGGAGCTCGTGTTGAGTTGGTGCCTTGGAATTGGGAGTTGAATGAATCGAACTTTGATGGTCTCTTTATTTCTAATGG-TCCTGGTGATCCAGTTGTTTGCAAAGATACCGT-TGCC-CAAATACAGAAAATATTAAAATCGGGCAAAAAGCCT-ATTTTCGGTATATGTTTAGGTCATCAGCTGTTRTCAACAGCGATTGGCTGCAAAACCTATAAAATGAAATACGGCAACCGAGGTCACAATTTGCCCTGTATTCATCATGGTACCGGACGATGTTTTATGACTTCGCAAAATCATGGTTTTGCGGTTGACACCAAAACTTTACCATTGGAATGGGAACCTTTGTTCACGAATGCCAACGACAGCACAAATGAAGGTAGGTATAATCCACACAGAAACCCTACTTTTCGGTCCAATTCCATCCGGAACACGCCGCAGGTCCTGAAGATCTTGAACTTCTGT-TCGATGTATTTTT--AAGTGCTGTAAATAATCAAAAGAA--CCAAGGAGCTTCCACTATAGTTTACGCCAACAGCTGATTAATCG-TTTGATTTATATT-CCCACTCCCGAGTCCCTGCTAGAAAAGAGACCACG-AAAGTTCTAATTTTGGGTTCTGGTGGCTTGTCTATTGGTCAGGCTGGTGAATTTGATTATTCCGGGT-CGCAGGCCATTAAAGCGATGAAGGAAGAGAAAATTCAAACTGTTTTGATCAATCCCAACATTGCCACTGTGCAAACTTCCAAAGGCTTGGCCGACAAGTGTTATTTTTTGCCTTTGACGCCCGAATATGTGGAACAAGT-----------------------------------------------------------------------------------------------------------------------------------------------------------------------------------------------------------------------------------------------------------------------------------------------------------------------------------------------------------------------------------------------------------------------------------------------------------------------AAAAACGGTTGCAGAAACTTTTGATTTTGGTTCTACGGAACAGGGTAATTTCTATTATTGCCAAGAAAATCACACTTCAGTTTTAGGTATGCGCGAAGTGGTTAAAACGTCCAGAAAATATGTATTGTCTATGCCAGAGCTGTTAGAAAATCTCAAAAAAAGAGATGATT---TAATAG------CT--GGCACTGCAGGTGGCAATTCATTATTGGTATTTTCGG-CCCAATGTAATTTTAGTGGCTATAAAATGCCTCTCGAACTAATAAAAACTGTACAAAAACAAGGTTTACTAAAACGGGGAACACTGATTTCCG---ACTTAAAACAAATTAGT---GAACCAGATTTGAATAATTTCTACATATGTTTGGATTCTGCGGCTTTTGTGGGTACCAGTTATTTAGATGTTGGCAGATATAAACCAGATTTCTTTTGTGTATCATTCTAC--AAAATGTTCGGG------------------------------------------------------------------------------------------------------------------------------------------------------------------------------------------------------------------------------------------------------------------------------------------------------------------------------------------------------------------------------------------------------------------------------------------------------------------------------------------------------------------------------------------------------------------------------------------------------------------------------------------------------------------------------------------------------------------------------------------------------------------------------------------------------------------------------------------------------------------------------------------------------------------------------------------------------------------------------------------------------------------------------------------------------------------------------------------------------------------------------------------------------------------------------------------------------------------------------------------------------------------------------------------------------------------------------------------------------------------------------------------------------------------------------------------------------------------------------------
	'Oxytachina sp.4_OH221012.004'                 -----------------------------------------------------------------------------------CCATTTGGGGGGGTTG---GAAGGCATATCGGTAGCGGCCTTAGTGGTGGGAGAAAATTGTGAAACACCATCACATTGGCGCTCAAAGGGAACTTTGTCCCAATGGATGGCTAAACA-CAATGTACCTGGTATTAGCGGAATTGATACCAGAGCCTTGACTAAGAAGATTCGTGAAAATGGTACCATATTGGGATGTATTGTCTATGAATATCCGGAAAACTTAC---AATCTTTTAAGTTTTCCGATCCCAATCAA-CGTAATTTAGTGGCCGAGTGTTCGATTAAGAAACCCATGGTTTTCAATGAATCAGGTTCTCCACGCATTTGTGCCATCGATTGTGGTTTGAAATTGAATCAAA---TAAAATGTTTCA-TTTCCCGTGGAGCTCGTGTTGAGTTGGTGCCTTGGAATTGGGAGTTGGATGAATCAAACTTTGATGGTCTGTTTTTATCTAATGG-TCCCGGTGATCCAGTTGCTTGCAAAGACACCGT-CACC-CAAATACAGAAGGTATTAAAATCTGGCAAAAAGCCT-GTATTTGGCATTTGTTTAGGTCATCAGTTGTTGTCTACAGCTATTGGCTGCAAAACCTACAAAATGAAATACGGCAACAGAGGTCACAATTTGCCCTGTATTCATCATGGCACCGGACGTTGTTTTATGACTTCGCAAAATCATGGTTTTGCTGTTGGCACCGAAACTTTGCCATTCGAATGGGAACCTTTGTTTACTAATGCCAATGATAGCACAAATGAAGGTAGGTATAATCCACACAGAAACCTTATTTCTCGGTACAATTTCATCCGGAACACACTGCAGGTCCCGAAGATCTTGAACTTTTAT-TCGATATCTTTTT--AAGTGCAGTGAAAAACCAAAAAAG--CCAAGGAGCTTCCACTATAGTTTACGCCAACAGATGATTAATCG-TTTGATGTATACT-TCCACTCCCGAATCCCTGCTGGAGAAGAGGCCACG-AAAGTTTTAATTTTGGGTTCTGGTGGTTTGTCTATTGGCCAGGCTGGTGAATTTGATTATTTCGGTT-CGCAGGCCATTAAGGCCAGGAAGGAAGAAAAAATGCAACCTGTTCGAGTCGATCCCAATATCG--------------------------------------------------------------------------------------------------------------------------------------------------------------------------------------------------------------------------------------------------------------------------------------------------------------------------------------------------------------------------------------------------------------------------------------------------------------------------------------------------------------------------------------------------TAAAAACGGTGGCAGAAACTTTTGATTTTGGCTCAATTGAACAGGGTAATTTCTATTATTGTCAAGAAAATCATACTTCAGTGTTAGGTATGCGTGAATTGGTTAAAACGTCCAACAAATACGTATTATCTATGCCAGAGTTGTTGGAAAATCTGGAAAAAAGGGATGATT---TATTAG------CC--GGCACTGCAGGTGGCAATTCTTTATTAGTATTTTCGG-CCCAATGCAATTTTAGTGGCTATAAAATGCCTCTCACACTAATAAAAACTGTGCAAAAACAAGGTTTGCTAAAACGGGGAACACAGATTTCCG---GATTAAAACAAAGTAAT---AAGCCAGATGTTAATAATTTCTTCATATGTTTGGATTCTGCGGCTTTTGTGGGAACTAATTACTTAGACGTTGACCGATATAAACCAGATTTCTTCTGTGTATCATTCTAC--AAAAGGTGTTCG------------------------------------------------------------------------------------------------------------------------------------------------------------------------------------------------------------------------------------------------------------------------------------------------------------------------------------------------------------------------------------------------------------------------------------------------------------------------------------------------------------------------------------------------------------------------------------------------------------------------------------------------------------------------------------------------------------------------------------------------------------------------------------------------------------------------------------------------------------------------------------------------------------------------------------------------------------------------------------------------------------------------------------------------------------------------------------------------------------------------------------------------------------------------------------------------------------------------------------------------------------------------------------------------------------------------------------------------------------------------------------------------------------------------------------------------------------------------------------
	'Sarconesia sp._SG132_reversed'                --------------------------------------------------------------------------------------------------G---GAAGGCATATCGATAGCTGCCTTAGTGGTGGGAGAAAACTGTGAAACACCCTCCCATTTTCGTGCACACGAAACATTGTCACAGTGGATGGGAAAACA-CAATGTGCCTGGTATCAGTGGGATTGATACCAGAGCTTTGACCAAGAAGATACGTGATAACGGTACCATATTGGGTCGTATTGTTTATGAGTATCCTGAAAATGTAC---AATCTCTGAAATTCGCCGACCCCAACCAG-CGCAATTTGGTGGCTGAGTGCTCGGTGAAGGAGCCCATGGTTTTCAATGAATCGGGTTCACCTCGCATCTGCGCCATTGATTGTGGCTTGAAGCTGAGTCAGAGATTGAAGTGCTTTA-TATCGCGTGGTGCACGAGTTGAATTGGTGCCCTGG-----------------------------------------------------------------------------------------------------------------------------------------------------------------------------------------------------------------------------------------------------------------------------------------------------------------------------------------------------------------------------------------------------------------------------------------------------------------------------------------------------------------------------------------------------------------------------------------------------------------------------------------------------------------------------------------------------------------------------------------------------------------------------------------------------------------------------------------------------------------------------------------------------------------------------------------------------------------------------------------------------------------------------------------------------------------------------------------------------------------------------------------------------------------------------------------------------------------------------------------------------------------------------------------------------------------------------------------------------------------------------------------------------------------------------------------------------------------------------------------------------------------------------------------------------------------------------------------------------------------------------------------------------------------------------------------------------------------------------------------------------------------------------------------------------------------------------------------------------------------------------------------------------------------------------------------------------------------------------------------------------------------------------------------------------------------------------------------------------------------------------------------------------------------------------------------------------------------------------------------------------------------------------------------------------------------------------------------------------------------------------------------------------------------------------------------------------------------------------------------------------------------------------------------------------------------------------------------------------------------------------------------------------------------------------------------------------------------------------------------------------------------------------------------------------------------------------------------------------------------------------------------------------------------------------------------------------------------------------------------------------------------------------------------------------------------------------------------------------------------------------------------------------------------------------------------------------------------------------------------------------------
	'Shannoniella cuspidata_SG305_reversed'        --------------------------------------------------------------------------------------------------G---GAAGGTATATCCATAGCTGCTTTAGTGGTGGGGGAACATTGTGAAATGCCTTCACATTGGCGCGCAAAGGAAACTCTGTCACAGTGGATGGCTAAACA-CAACGTACCTGGTATTAGTGGAATTGATACAAGAGCATTGACTAAAAAAATACGGGAAAATGGTACCATCTTGGGTCGTATTGTCTACGAATATCCTGAAAATGTAC---AATCTCTTACATTCTCCGATCCCAACCAA-CGTAATTTGGTCGCAGAATGTTCGATTAAGAAGCCAATGGTTTTCAATGAATCAGGTTCACCACGCATCTGTGCCATTGACTGCGGTTTGAAAATAAATCAAA---TTAAATGTCTTA-TTTCCCGCGGAGCTCGCGTTGAATTGGTACCTTGGAATTGGAATCTGGATAAGTCGACCTTTGATGGCCTCTTTATATCGAATGG-TCCAGGTGTCCT--------------------------------------------------------------------------------------------------------------------------------------------------------------------------------------------------------------------------------------------------------------------------------------------------------------------------------------------------------------------------------------------------------------------------------------------------------------------------------------------------------------------------------------------------------------------------------------------------------------------------------------------------------------------------------------------------------------------------------------------------------------------------------------------------------------------------------------------------------------------------------------------------------------------------------------------------------------------------------------------------------------------------------------------------------------------------------------------------------------------------------------------------------------------------------------------------------------------------------------------------------------------------------------------------------------------------------------------------------------------------------------------------------------------------------------------------------------------------------------------------------------------------------------------------------------------------------------------------------------------------------------------------------------------------------------------------------------------------------------------------------------------------------------------------------------------------------------------------------------------------------------------------------------------------------------------------------------------------------------------------------------------------------------------------------------------------------------------------------------------------------------------------------------------------------------------------------------------------------------------------------------------------------------------------------------------------------------------------------------------------------------------------------------------------------------------------------------------------------------------------------------------------------------------------------------------------------------------------------------------------------------------------------------------------------------------------------------------------------------------------------------------------------------------------------------------------------------------------------------------------------------------------------------------------------------------------------------------------------------------------------------------------------------------------------------------------------------------------------------------------------------------------------------------------------------------
[truncated: 110,953 more chars]
